# Supplementary material for: Scrub typhus in Indonesia: A cross-sectional analysis of archived fever studies samples
Source: Trans R Soc Trop Med Hyg. 2024 Jan 11;118(5):321–7. doi: 10.1093/trstmh/trad094 (PMC11062201; doi:10.1093/trstmh/trad094)
Supplement: trad094_Supplemental_Files [file trad094_supplemental_files.zip]

Archive with 2 entries (2 files):
- Supplementary Data 1.docx
- Supplementary Data 2.xlsx
