# Supplementary material for: Scrub typhus in Indonesia: A cross-sectional analysis of archived fever studies samples
Source: Trans R Soc Trop Med Hyg. 2024 Jan 11;118(5):321–7. doi: 10.1093/trstmh/trad094 (PMC11062201; doi:10.1093/trstmh/trad094)
Supplement: trad094_Supplemental_Files [file trad094_supplemental_files.zip › Supplementary Data 2.xlsx]

## Sheet: serosurvey data
id	no	sex	age	fever	malaise	head_pain	ro_pain	myalgia	arthralgia	nsvm	loss_ap	abd_pain	rash	dyspnea	al_conc	bleed	hgb	plt	hct	leu	igm	igg	site	vip_igm_pos	vip_igg_pos	vip_or_pos	cpa_igm_pos	cpa_igg_pos	cpa_or_pos	igm_pos	igg_pos	or_pos	den_pos
JMB - 16 - 001	1	0	4	0	1	0	0	0	0	0	0	1	0	1	0	0	12.7	216	37.2	6.35	0.2039	0.024	1	0	0	0	0	0	0	0	0	0	0
JMB - 16 - 002	2	1	36	1	1	1	0	0	0	1	1	1	0	0	0	0	9.8	220	29.4	8.2	0.374	0.0867	1	0	0	0	0	0	0	0	0	0	0
JMB - 16 - 003	3	0	2	1	1	0	0	0	0	0	1	0	0	1	0	0	12.7	215	36.4	10.58	0.2274	0.0459	1	0	0	0	0	0	0	0	0	0	0
JMB - 16 - 004	4	0	10	1	1	1	0	1	1	1	1	1	0	1	0	0	14.7	351	42	9.58	0.4844	0.0655	1	1	0	1	1	0	1	1	0	1	0
JMB - 16 - 005	5	1	33	0	1	1	0	1	1	0	1	1	1	1	0	0	11.3	185	33.2	7.44	0.6696	0.1152	1	1	0	1	1	0	1	1	0	1	0
JMB - 16 - 006	6	0	6	0	1	1	0	0	0	1	0	0	0	0	0	0	12.7	235	37.2	10.81	0.5163	0.0355	1	1	0	1	1	0	1	1	0	1	0
JMB - 16 - 025	7	0	36	1	0	1	0	0	0	1	1	1	0	0	0	0	15.2	160	43.6	6.95	0.2917	0.0646	1	0	0	0	0	0	0	0	0	0	0
JMB - 16 - 027	8	1	8	1	1	0	0	0	0	1	1	1	1	0	0	0	12.4	191	35.4	11.83	0.5051	0.0219	1	1	0	1	1	0	1	1	0	1	0
JMB - 16 - 028	9	0	0	1	1	0	0	0	0	1	1	1	0	0	0	0	10.9	257	31.7	6.36	0.2793	0.0201	1	0	0	0	0	0	0	0	0	0	0
JMB - 16 - 029	10	0	32	1	1	1	0	1	0	1	1	1	1	0	0	0	13.8	93	41.3	2.57	0.221	0.0349	1	0	0	0	0	0	0	0	0	0	1
JMB - 16 - 030	11	0	40	1	1	1	0	1	1	0	1	1	0	0	0	0	15.1	242	44.7	6.81	0.2215	0.0354	1	0	0	0	0	0	0	0	0	0	0
JMB - 16 - 031	12	0	6	1	1	0	0	0	0	1	0	0	0	0	0	0	13.4	281	39.3	15.71	0.0557	0.0027	1	0	0	0	0	0	0	0	0	0	0
JMB - 16 - 032	13	1	8	1	1	0	0	0	0	0	0	1	0	0	0	0	14.7	334	42	17.3	0.2712	0.0466	1	0	0	0	0	0	0	0	0	0	0
JMB - 16 - 033	14	0	1	1	1	0	0	0	0	1	1	0	0	0	0	0	12.4	192	38	9.62	0.1284	0.0576	1	0	0	0	0	0	0	0	0	0	0
JMB - 16 - 034	15	0	2	1	1	0	0	0	0	1	1	0	0	0	0	0	11.4	268	33.9	6.28	0.2887	0.0199	1	0	0	0	0	0	0	0	0	0	0
JMB - 16 - 035	16	0	24	1	1	0	0	0	0	0	0	1	0	0	0	0	15.1	212	43.9	9.16	0.297	0.0531	1	0	0	0	0	0	0	0	0	0	0
JMB - 16 - 036	17	0	34	1	1	1	0	1	0	0	0	1	0	0	0	0	13.5	166	39.7	11.68	0.1323	0.0658	1	0	0	0	0	0	0	0	0	0	0
JMB - 16 - 037	18	0	8	1	1	0	0	0	0	1	1	1	0	0	0	0	12.4	287	33.8	10.09	0.2228	0.0394	1	0	0	0	0	0	0	0	0	0	0
JMB - 16 - 038	19	0	1	1	1	0	0	0	0	1	0	0	0	0	0	0	12	243	33.4	10.09	0.5021	0.0284	1	1	0	1	1	0	1	1	0	1	0
JMB - 16 - 039	20	0	28	1	1	0	0	0	0	1	0	1	0	0	0	0	13.8	184	41.8	9.73	0.0662	0.0135	1	0	0	0	0	0	0	0	0	0	0
JMB - 16 - 040	21	1	3	1	1	0	0	0	0	1	1	1	0	0	0	0	11.6	377	33.9	14.97	0.1961	0.0567	1	0	0	0	0	0	0	0	0	0	0
JMB - 16 - 041	22	0	33	1	1	1	0	0	0	1	0	1	0	0	0	0	15.8	186	45	3.78	0.0717	0.0097	1	0	0	0	0	0	0	0	0	0	0
JMB - 16 - 042	23	0	39	1	1	1	0	0	0	0	0	0	0	0	0	0	14.3	137	41.5	5.37	0.2251	0.0155	1	0	0	0	0	0	0	0	0	0	0
JMB - 16 - 043	24	0	54	1	0	1	0	1	0	0	0	0	0	0	0	0	15.1	231	42.7	4.32	0.1874	0.0127	1	0	0	0	0	0	0	0	0	0	0
JMB - 16 - 044	25	1	14	1	1	0	0	0	0	1	0	0	0	0	0	0	12	202	34.5	5.55	0.168	0.1643	1	0	0	0	0	0	0	0	1	1	0
JMB - 16 - 045	26	1	41	1	1	1	0	0	0	0	0	1	0	0	0	0	12.8	171	37.2	3.77	0.2699	0.0478	1	0	0	0	0	0	0	0	0	0	0
JMB - 16 - 046	27	1	2	1	1	1	0	0	0	1	0	1	1	0	0	0	10.3	98	29.9	4.17	0.2325	0.0916	1	0	0	0	0	0	0	0	0	0	1
JMB - 16 - 047	28	1	3	1	1	0	0	0	0	1	0	0	0	0	0	0	11.5	282	32.8	8.16	0.3881	0.0108	1	0	0	0	0	0	0	0	0	0	0
JMB - 16 - 048	29	0	2	1	1	0	0	0	0	1	0	0	0	0	0	0	12.2	275	34.3	11.09	0.1073	0.0142	1	0	0	0	0	0	0	0	0	0	0
JMB - 16 - 049	30	0	0	1	1	0	0	0	0	1	0	1	1	0	0	0	11.9	171	33.2	2.79	0.0995	0.0241	1	0	0	0	0	0	0	0	0	0	1
JMB - 16 - 050	31	1	5	1	0	1	0	0	0	1	0	0	0	0	0	0	10.3	183	30	4.82	0.1665	0.0343	1	0	0	0	0	0	0	0	0	0	0
JMB - 16 - 052	32	0	30	1	1	1	0	0	0	1	1	1	0	0	0	0	14.7	352	41.8	6.97	0.1385	0.0616	1	0	0	0	0	0	0	0	0	0	0
JMB - 16 - 053	33	0	52	1	1	0	0	0	0	1	1	1	0	0	0	0	13.3	294	37.9	9.93	0.2299	0.0998	1	0	0	0	0	0	0	0	0	0	0
JMB - 16 - 054	34	0	30	1	1	1	0	1	0	1	1	1	0	0	0	0	16.5	190	48.9	5.33	0.0962	0.0306	1	0	0	0	0	0	0	0	0	0	0
JMB - 16 - 055	35	0	6	1	1	0	0	0	0	1	0	1	0	0	0	0	12.5	273	35.2	7.91	0.1002	-0.0079	1	0	0	0	0	0	0	0	0	0	0
JMB - 16 - 056	36	0	31	1	0	1	0	1	0	0	0	0	0	0	0	0	15	171	43.3	10.33	0.0376	0.0054	1	0	0	0	0	0	0	0	0	0	0
JMB - 16 - 057	37	1	3	1	1	1	0	0	0	1	0	0	0	0	0	0	12.1	201	34.9	7.72	0.1885	0.0233	1	0	0	0	0	0	0	0	0	0	0
JMB - 16 - 058	38	0	27	1	0	0	0	0	0	0	0	0	0	0	0	0	14.7	216	39.8	11.08	0.064	0.0264	1	0	0	0	0	0	0	0	0	0	0
JMB - 16 - 059	39	1	26	1	1	1	0	1	0	1	0	1	0	0	0	0	11.6	171	33.3	13.72	0.0403	-0.0083	1	0	0	0	0	0	0	0	0	0	0
JMB - 16 - 060	40	1	10	1	1	0	0	0	0	1	0	1	0	0	0	0	14.2	188	40.3	6.23	0.3235	-0.0082	1	0	0	0	0	0	0	0	0	0	0
JMB - 16 - 061	41	0	4	1	0	0	0	0	0	1	0	0	0	0	0	0	11.5	383	33.4	14.77	0.2077	-0.0021	1	0	0	0	0	0	0	0	0	0	0
JMB - 16 - 062	42	1	24	1	1	1	0	0	0	1	0	1	0	0	0	0	9.9	162	27.8	6.39	0.2912	0.0481	1	0	0	0	0	0	0	0	0	0	0
JMB - 16 - 063	43	0	9	1	0	0	0	0	0	1	0	1	0	0	0	0	14.4	331	39.9	6.86	0.213	0.0046	1	0	0	0	0	0	0	0	0	0	0
JMB - 16 - 064	44	0	43	1	1	1	0	0	0	0	0	0	1	0	0	0	17.7	144	49.9	4.3	0.125	0.028	1	0	0	0	0	0	0	0	0	0	1
JMB - 16 - 065	45	1	27	1	0	1	0	1	1	1	1	0	0	0	0	0	13.6	303	38.8	7.33	0.5066	-0.0276	1	1	0	1	1	0	1	1	0	1	0
JMB - 16 - 066	46	1	27	1	1	1	0	0	0	0	0	1	0	0	0	0	13.3	284	39.8	8.53	0.436	0.0645	1	0	0	0	0	0	0	0	0	0	0
JMB - 16 - 067	47	0	26	1	0	1	0	0	0	1	0	0	0	0	0	0	13.7	310	38.4	13.21	0.322	0.061	1	0	0	0	0	0	0	0	0	0	0
JMB - 16 - 068	48	1	36	1	1	1	0	1	0	1	0	0	0	0	0	0	9.8	612	30.9	8.69	0.5538	0.0789	1	1	0	1	1	0	1	1	0	1	0
JMB - 16 - 069	49	0	36	1	0	1	0	1	0	1	1	0	0	0	0	0	15.2	201	43.7	6.26	0.209	0.0814	1	0	0	0	0	0	0	0	0	0	0
JMB - 16 - 070	50	0	9	1	1	0	0	1	0	0	0	0	0	0	0	0	10.9	288	31.9	8.37	0.3733	0.0425	1	0	0	0	0	0	0	0	0	0	0
JMB - 16 - 071	51	0	27	1	1	1	0	0	0	0	0	1	0	0	0	0	16.4	325	47.1	8.91	0.3862	0.0525	1	0	0	0	0	0	0	0	0	0	0
JMB - 16 - 072	52	0	45	1	1	1	0	1	0	0	1	0	0	0	0	0	14.8	181	41.6	17.03	0.1252	0.0669	1	0	0	0	0	0	0	0	0	0	0
JMB - 16 - 073	53	1	24	1	1	1	1	1	0	1	1	1	0	0	0	0	12.7	222	37.9	8.21	0.2404	0.1063	1	0	0	0	0	0	0	0	0	0	0
JMB - 16 - 074	54	0	36	1	0	1	0	0	0	0	0	1	0	0	0	0	13.8	169	40.1	5.16	-0.2793	0.0393	1	0	0	0	0	0	0	0	0	0	0
JMB - 16 - 075	55	1	25	1	1	1	0	0	0	0	0	1	0	0	0	0	13.9	183	39.1	3.27	0.2927	0.0348	1	0	0	0	0	0	0	0	0	0	0
JMB - 16 - 076	56	1	5	1	1	0	0	0	0	1	0	1	0	0	0	0	12.6	372	35.4	17.26	0.3838	0.023	1	0	0	0	0	0	0	0	0	0	0
JMB - 16 - 077	57	0	3	1	1	0	0	0	0	1	0	0	0	0	0	0	11.7	239	32.5	7.64	0.494	0.0211	1	1	0	1	1	0	1	1	0	1	0
JMB - 16 - 078	58	0	49	1	1	1	0	1	0	0	0	0	0	0	0	0	13.9	110	39.1	7.92	0.0977	0.0275	1	0	0	0	0	0	0	0	0	0	0
JMB - 16 - 079	59	1	30	1	1	1	0	0	0	1	0	1	0	0	0	0	13.1	228	37.4	5.71	0.2157	0.0496	1	0	0	0	0	0	0	0	0	0	0
JMB - 16 - 080	60	1	0	1	1	0	0	0	0	0	0	0	0	0	0	0	11.1	327	32.5	13.5	0.1036	0.0237	1	0	0	0	0	0	0	0	0	0	0
JMB - 16 - 081	61	0	53	1	1	1	0	1	0	1	1	1	0	0	0	0	12.7	147	37.4	9.9	0.2063	0.056	1	0	0	0	0	0	0	0	0	0	0
JMB - 16 - 082	62	0	2	1	1	1	0	0	0	1	1	0	0	0	0	0	14.9	104	43.6	5.7	0.1553	0.0312	1	0	0	0	0	0	0	0	0	0	1
JMB - 16 - 083	63	0	16	1	1	0	0	0	0	1	0	0	0	0	0	0	14.9	184	43.5	10.23	0.397	0.0888	1	0	0	0	0	0	0	0	0	0	0
JMB - 16 - 084	64	0	28	1	0	0	0	0	0	1	1	1	0	0	0	0	13.8	263	40.3	11.47	0.0143	-0.8919	1	0	0	0	0	0	0	0	0	0	0
JMB - 16 - 085	65	0	1	1	1	0	0	0	0	0	0	0	0	0	0	0	13.6	438	40.1	12.36	0.1101	0.018	1	0	0	0	0	0	0	0	0	0	0
JMB - 16 - 086	66	1	34	1	1	1	0	1	0	0	0	0	0	0	0	0	14	235	39.5	18.77	0.2331	0.1441	1	0	0	0	0	0	0	0	1	1	0
JMB - 16 - 087	67	1	67	1	1	1	0	1	0	0	0	0	0	1	0	0	14.9	245	44.7	23.21	0.0564	0.0302	1	0	0	0	0	0	0	0	0	0	0
JMB - 16 - 088	68	1	4	1	1	0	0	0	0	1	1	1	0	0	0	0	13.1	322	38.4	14.07	0.3596	0.0128	1	0	0	0	0	0	0	0	0	0	0
JMB - 16 - 089	69	1	73	1	1	0	0	0	0	1	1	1	1	0	0	0	12.5	242	37.3	9.37	0.262	0.0178	1	0	0	0	0	0	0	0	0	0	0
JMB - 16 - 090	70	0	35	1	1	1	0	1	0	0	0	0	0	0	0	0	15.3	237	44.4	8.13	0.3147	0.2641	1	0	1	1	0	1	1	0	1	1	0
JMB - 16 - 092	71	0	24	1	1	1	0	1	0	1	0	1	0	0	0	0	14.1	179	42.9	7.61	0.3025	0.0236	1	0	0	0	0	0	0	0	0	0	0
JMB - 16 - 093	72	0	13	1	1	1	0	0	0	0	0	1	0	0	0	0	15.2	244	43.9	12.84	0.2119	0.0142	1	0	0	0	0	0	0	0	0	0	0
JMB - 16 - 094	73	1	24	1	1	1	0	0	0	1	1	1	0	0	0	0	11.1	224	33.3	6.58	0.2934	0.034	1	0	0	0	0	0	0	0	0	0	0
JMB - 16 - 095	74	1	6	1	1	1	0	0	0	1	1	0	0	0	0	0	11.1	239	32.3	9.2	0.0696	0.0059	1	0	0	0	0	0	0	0	0	0	0
JMB - 16 - 096	75	1	32	1	1	0	0	0	0	1	0	1	0	0	0	0	11	247	32.4	6.3	0.194	0.0811	1	0	0	0	0	0	0	0	0	0	0
JMB - 16 - 097	76	0	54	1	1	0	0	1	0	0	0	1	0	0	0	0	10.4	409	30.7	5.56	0.106	0.0399	1	0	0	0	0	0	0	0	0	0	0
JMB - 16 - 098	77	1	42	1	1	1	0	0	0	1	1	1	1	0	0	0	9.4	152	28.6	4.84	0.0824	0.0455	1	0	0	0	0	0	0	0	0	0	0
JMB - 16 - 099	78	1	14	1	0	0	0	0	0	1	1	1	0	0	0	0	13.9	191	40.7	7.18	0.1653	0.0157	1	0	0	0	0	0	0	0	0	0	0
JMB - 16 - 100	79	0	4	1	1	0	0	0	0	1	0	0	0	0	0	0	13	210	38.3	5.66	0.1505	0.0135	1	0	0	0	0	0	0	0	0	0	0
JMB - 16 - 101	80	0	8	1	1	0	0	0	0	0	0	0	0	0	0	0	12.7	452	35.8	15.82	0.1908	0.0252	1	0	0	0	0	0	0	0	0	0	0
JMB - 16 - 102	81	1	26	1	1	1	0	0	0	0	0	1	0	0	0	0	11.5	182	33.8	7.47	0.0197	0.0199	1	0	0	0	0	0	0	0	0	0	0
JMB - 16 - 103	82	1	43	1	1	1	0	0	0	1	1	1	0	0	0	0	8.7	315	27.9	7.64	0.2689	0.0633	1	0	0	0	0	0	0	0	0	0	0
JMB - 16 - 104	83	0	3	1	1	0	0	0	0	1	1	0	0	0	0	0	12.4	455	37.2	9.07	0.0354	0.028	1	0	0	0	0	0	0	0	0	0	0
JMB - 16 - 105	84	1	6	1	1	0	0	0	0	1	1	1	1	0	0	0	12.7	279	38.5	9.03	0.0565	0.0342	1	0	0	0	0	0	0	0	0	0	0
JMB - 16 - 106	85	0	18	1	1	1	0	0	0	1	0	1	0	0	0	0	15.1	222	45	7.4	0.0903	0.0391	1	0	0	0	0	0	0	0	0	0	0
JMB - 16 - 107	86	1	24	1	1	1	0	1	1	1	0	1	0	0	0	0	12.5	259	38.4	13.1	0.1341	0.0432	1	0	0	0	0	0	0	0	0	0	0
JMB - 16 - 108	87	0	32	1	1	1	0	0	0	0	0	0	0	0	0	0	14	203	41.2	7.15	-0.1237	0.0413	1	0	0	0	0	0	0	0	0	0	0
JMB - 16 - 109	88	0	41	1	1	1	0	1	0	1	1	1	0	0	0	0	12.9	344	38.2	15.09	-0.014	0.0499	1	0	0	0	0	0	0	0	0	0	0
JMB - 16 - 110	89	1	23	1	1	1	0	0	0	1	1	1	1	0	0	0	12	101	35.2	5.15	0.0068	0.0324	1	0	0	0	0	0	0	0	0	0	0
JMB - 16 - 111	90	1	22	1	0	1	0	0	0	1	1	1	0	0	0	0	11.3	259	37.9	13.52	0.0361	0.0733	1	0	0	0	0	0	0	0	0	0	0
JMB - 16 - 112	91	0	59	1	1	1	0	1	0	0	0	0	0	0	0	0	11.6	247	34.9	11.81	0.1695	0.0277	1	0	0	0	0	0	0	0	0	0	0
JMB - 16 - 113	92	1	34	1	1	1	0	1	0	0	0	1	0	0	0	0	12.4	323	37.1	10.67	0.2846	0.0275	1	0	0	0	0	0	0	0	0	0	0
JMB - 16 - 114	93	1	21	1	1	1	0	0	0	0	0	0	0	0	0	0	12.3	106	36.1	2.33	0.1398	0.1216	1	0	0	0	0	0	0	0	0	0	0
JMB - 16 - 115	94	1	25	1	1	1	0	1	0	1	1	1	1	0	0	0	11.9	16	35.3	4.691	0.2737	0.1342	1	0	0	0	0	0	0	0	1	1	1
JMB - 16 - 116	95	1	27	1	1	1	0	1	0	1	1	1	1	0	0	0	12.1	10	35.1	2.45	0.1652	0.0954	1	0	0	0	0	0	0	0	0	0	1
JMB - 16 - 117	96	1	25	1	1	1	0	1	0	1	1	1	1	0	0	0	8.5	33	28.1	1.82	0.3275	0.0861	1	0	0	0	0	0	0	0	0	0	1
JMB - 16 - 118	97	0	37	1	1	1	0	0	0	1	1	1	0	0	0	0	14.1	60	39.1	2.63	0.5001	0.093	1	1	0	1	1	0	1	1	0	1	0
JMB - 16 - 119	98	1	26	1	1	0	0	0	0	1	1	1	0	0	0	0	11.7	144	34.5	3.43	0.438	0.059	1	0	0	0	0	0	0	0	0	0	0
JMB - 16 - 120	99	0	22	1	1	1	0	1	0	0	0	1	0	0	0	0	14.5	222	41.5	12.33	0.1949	0.03	1	0	0	0	0	0	0	0	0	0	0
JMB - 16 - 121	100	0	27	1	1	0	0	0	0	1	1	1	0	0	0	0	15.1	145	15.1	8.6	0.1033	0.0269	1	0	0	0	0	0	0	0	0	0	0
JMB - 16 - 122	101	0	45	1	1	1	0	1	0	0	0	0	1	0	0	0	13.7	220	39.3	12.63	0.0645	0.0407	1	0	0	0	0	0	0	0	0	0	0
JMB - 16 - 123	102	1	14	1	1	0	0	1	0	1	1	1	0	0	0	0	13.6	223	37.4	7.1	0.2832	0.0694	1	0	0	0	0	0	0	0	0	0	0
JMB - 16 - 124	103	0	28	1	1	1	0	1	0	1	1	1	1	0	0	0	12.8	17	35.7	2	0.0473	0.0343	1	0	0	0	0	0	0	0	0	0	1
JMB - 16 - 125	104	0	30	1	1	1	0	0	0	1	1	0	0	0	0	0	13.6	293	40	8.14	0.1615	0.0672	1	0	0	0	0	0	0	0	0	0	0
JMB - 16 - 126	105	0	36	1	1	1	0	0	0	0	0	1	1	0	0	0	14.2	279	40.4	9.68	0.1719	0.0296	1	0	0	0	0	0	0	0	0	0	0
JMB - 16 - 128	106	0	45	1	1	1	0	1	0	1	1	1	1	0	0	0	13.6	131	38.9	4.33	0.1647	0.1474	1	0	0	0	0	0	0	0	1	1	0
JMB - 16 - 129	107	1	23	1	1	1	0	1	0	1	1	1	0	0	0	0	14.5	310	42.1	16.27	0.2994	0.0464	1	0	0	0	0	0	0	0	0	0	0
JMB - 16 - 130	108	0	25	1	1	1	0	0	0	1	1	1	0	0	0	0	15.1	121	41.9	5.17	0.2477	0.0035	1	0	0	0	0	0	0	0	0	0	0
JMB - 16 - 131	109	1	17	1	1	1	0	0	0	1	1	1	1	0	0	1	12.4	71	35.4	1.01	0.216	0.0404	1	0	0	0	0	0	0	0	0	0	0
JMB - 16 - 132	110	1	36	1	1	0	0	0	0	1	1	1	0	0	0	0	12.2	392	35.8	8.53	0.4031	-0.0094	1	0	0	0	0	0	0	0	0	0	0
JMB - 16 - 133	111	0	29	1	1	1	0	0	0	0	0	1	1	0	0	0	15.3	211	43.4	7.75	0.1488	0.0885	1	0	0	0	0	0	0	0	0	0	0
JMB - 16 - 134	112	0	24	1	1	1	0	1	1	0	0	1	0	0	0	0	17	202	46.4	14.65	0.1668	0.5981	1	0	1	1	0	1	1	0	1	1	0
JMB - 16 - 135	113	0	46	1	1	1	0	1	0	1	1	1	1	0	0	0	16	121	44.9	5.11	0.1602	0.0334	1	0	0	0	0	0	0	0	0	0	0
JMB - 16 - 136	114	0	25	1	1	0	0	1	0	0	1	1	0	0	0	0	14.8	278	43.6	8.64	0.2087	0.0578	1	0	0	0	0	0	0	0	0	0	0
JMB - 16 - 137	115	1	26	1	1	1	0	0	0	1	1	1	1	0	0	0	11.8	205	35.6	6	0.1569	0.0689	1	0	0	0	0	0	0	0	0	0	0
JMB - 16 - 139	116	1	3	1	1	0	0	0	0	1	1	1	0	0	0	0	12.7	250	34.6	9.24	0.0922	0.0295	1	0	0	0	0	0	0	0	0	0	0
JMB - 16 - 140	117	0	42	1	1	1	0	0	0	1	1	1	0	0	0	0	14.4	197	41	9.38	0.1918	0.0087	1	0	0	0	0	0	0	0	0	0	0
JMB - 16 - 141	118	0	29	1	1	1	0	1	0	1	1	1	1	0	0	0	14.7	163	39.7	25.16	0.3252	0.0207	1	0	0	0	0	0	0	0	0	0	0
JMB - 16 - 142	119	0	24	1	0	1	0	1	0	0	0	1	0	0	0	0	15.6	222	43.2	7.52	0.1458	0.0221	1	0	0	0	0	0	0	0	0	0	0
JMB - 16 - 143	120	1	41	1	1	1	0	0	0	1	1	0	0	0	0	0	15.6	201	43.6	6.83	0.0279	0.0452	1	0	0	0	0	0	0	0	0	0	1
JMB - 16 - 144	121	1	30	1	1	1	0	0	0	1	1	1	0	0	0	0	9.4	417	31.2	4.09	0.3023	0.0132	1	0	0	0	0	0	0	0	0	0	0
JMB - 16 - 145	122	1	46	1	1	1	0	1	0	1	1	1	0	0	0	0	11.9	388	35.5	8.62	0.1139	0.0642	1	0	0	0	0	0	0	0	0	0	0
JMB - 16 - 146	123	0	26	1	1	1	0	1	0	1	1	1	0	0	0	0	12.8	291	38.2	10.4	0.1745	0.113	1	0	0	0	0	0	0	0	0	0	0
JMB - 16 - 147	124	0	29	1	1	0	0	0	0	1	1	1	1	0	0	0	15.4	179	43.6	9.53	0.1071	0.0168	1	0	0	0	0	0	0	0	0	0	0
JMB - 16 - 148	125	0	31	1	0	0	0	1	0	1	1	1	0	0	0	0	14	261	38.1	12.09	0.1111	0.0462	1	0	0	0	0	0	0	0	0	0	0
JMB - 16 - 149	126	0	33	1	1	1	0	1	0	1	1	1	0	0	0	0	14.1	142	41.3	6.88	0.219	0.0179	1	0	0	0	0	0	0	0	0	0	0
JMB - 16 - 154	127	0	48	1	1	1	0	1	0	1	1	1	0	0	0	0	15	217	43.7	11.26	0.0665	0.0141	1	0	0	0	0	0	0	0	0	0	0
JMB - 16 - 155	128	0	43	1	1	0	0	0	0	1	0	0	0	0	0	0	16.2	277	44.9	9.7	0.1053	0.0381	1	0	0	0	0	0	0	0	0	0	0
JMB - 16 - 156	129	0	33	1	1	1	0	0	0	1	1	1	0	0	0	0	13.9	178	37.5	20.99	-0.0485	0.0267	1	0	0	0	0	0	0	0	0	0	0
JMB - 16 - 157	130	0	10	1	1	0	0	0	0	1	1	1	1	0	0	0	12.2	34	35.8	3.05	0.1458	0.1266	1	0	0	0	0	0	0	0	0	0	1
JMB - 16 - 158	131	1	18	1	1	1	0	0	0	0	0	1	0	0	0	0	12.5	217	36.8	6.23	0.1046	0.0642	1	0	0	0	0	0	0	0	0	0	0
JMB - 16 - 159	132	1	29	1	1	0	0	0	0	1	1	1	0	0	0	0	12.9	210	38.6	10.08	0.0953	-0.0164	1	0	0	0	0	0	0	0	0	0	0
JMB - 16 - 163	133	1	44	1	1	1	0	0	0	1	0	1	0	0	0	0	12.8	279	37.5	14.57	0.158	0.0386	1	0	0	0	0	0	0	0	0	0	0
JMB - 16 - 164	134	0	28	1	1	1	0	1	0	1	1	1	1	0	0	0	13.7	141	39.6	4.48	0.2187	0.0437	1	0	0	0	0	0	0	0	0	0	0
JMB - 16 - 165	135	1	50	1	1	0	0	0	1	0	0	0	0	0	0	0	13	441	40.3	17.55	0.3003	0.0826	1	0	0	0	0	0	0	0	0	0	0
JMB - 16 - 166	136	0	15	0	0	0	0	0	0	0	0	0	0	0	0	0			0	0	0.2843	0.0894	1	0	0	0	0	0	0	0	0	0	0
JMB - 16 - 167	137	1	12	0	0	0	0	0	0	0	0	0	0	0	0	0			0	0	0.4427	0.0275	1	0	0	0	0	0	0	0	0	0	0
JMB - 16 - 176	138	0	7	1	1	1	0	0	0	1	0	1	0	0	0	0	12.5	325	35.1	7.62	0.2407	0.0343	1	0	0	0	0	0	0	0	0	0	0
JMB - 16 - 177	139	0	14	1	1	1	0	0	0	1	0	0	0	0	0	0	14.7	137	42.6	2.64	0.144	0.0617	1	0	0	0	0	0	0	0	0	0	0
JMB - 16 - 178	140	1	8	1	1	0	0	0	0	1	0	0	0	0	0	0	13.2	223	39.4	11.63	0.1815	0.053	1	0	0	0	0	0	0	0	0	0	0
JMB - 16 - 179	141	1	24	1	1	1	0	1	0	1	1	1	0	0	0	0	15.5	224	44.1	4.63	0.2762	0.0895	1	0	0	0	0	0	0	0	0	0	0
JMB - 16 - 180	142	1	14	1	1	1	0	0	0	1	0	1	0	0	0	0	13.7	244	41.7	6.17	0.0949	0.0518	1	0	0	0	0	0	0	0	0	0	0
JMB - 16 - 181	143	0	33	1	1	1	0	1	0	1	0	1	0	0	0	0	14.6	305	42.6	9.83	0.0737	0.0556	1	0	0	0	0	0	0	0	0	0	0
JMB - 16 - 182	144	1	29	1	0	1	0	1	0	0	0	1	0	0	0	0	14.3	269	42.4	9.61	0.1071	0.0708	1	0	0	0	0	0	0	0	0	0	0
JMB - 16 - 183	145	1	29	1	1	1	0	1	0	1	1	1	1	0	0	0	12.6	159	36.6	3.77	0.2683	0.0843	1	0	0	0	0	0	0	0	0	0	0
JMB - 16 - 184	146	1	27	1	0	1	0	0	0	0	0	0	1	0	0	0	14.4	235	41.9	6.34	0.1461	0.0317	1	0	0	0	0	0	0	0	0	0	0
JMB - 16 - 185	147	0	33	1	1	1	0	1	0	1	1	1	1	0	0	0	11.3	131	32.8	3.31	0.2947	0.0308	1	0	0	0	0	0	0	0	0	0	0
JMB - 16 - 186	148	1	26	1	1	1	0	1	0	1	0	1	1	0	0	0	13.5	147	39.7	4.36	0.435	0.0423	1	0	0	0	0	0	0	0	0	0	0
JMB - 16 - 187	149	0	49	1	0	0	0	1	1	0	0	0	0	0	0	0	14	213	41.2	15.45	0.1334	0.0679	1	0	0	0	0	0	0	0	0	0	0
JMB - 16 - 188	150	0	46	1	1	1	0	1	0	0	0	1	0	0	0	0	14.7	207	46	9.17	0.0921	0.0529	1	0	0	0	0	0	0	0	0	0	0
JMB - 16 - 189	151	0	37	1	1	1	0	0	0	1	0	0	0	0	0	0	15.5	167	44.5	7.52	0.3238	0.1048	1	0	0	0	0	0	0	0	0	0	0
JMB - 16 - 190	152	1	25	1	0	0	0	0	0	1	0	0	0	0	0	0	13.4	238	38.2	9.72	0.0108	0.0432	1	0	0	0	0	0	0	0	0	0	0
JMB - 16 - 191	153	0	21	1	1	1	0	0	0	1	0	1	0	0	0	0	14.1	289	40.1	14.49	0.1556	0.0298	1	0	0	0	0	0	0	0	0	0	0
JMB - 16 - 192	154	1	26	1	0	0	0	0	0	0	0	1	0	0	0	0	13	228	39.2	5.04	0.0249	0.0514	1	0	0	0	0	0	0	0	0	0	0
JMB - 16 - 215	155	1	25	1	1	1	1	1	0	0	0	0	0	0	0	0	13.6	253	38.2	8.09	0.3999	0.1195	1	0	0	0	0	0	0	0	0	0	0
JMB - 16 - 216	156	0	40	1	1	1	0	0	0	1	0	0	0	0	0	0	14. 80	275	42.8	10.14	0.0658	0.0759	1	0	0	0	0	0	0	0	0	0	0
JMB - 16 - 217	157	1	29	1	1	1	0	1	0	1	0	0	0	0	0	0	13.2	372	37.9	7.12	0.1289	0.1179	1	0	0	0	0	0	0	0	0	0	0
JMB - 16 - 218	158	1	17	1	1	1	0	0	0	0	0	1	0	0	0	0	13.8	166	40.5	3.4	0.2326	0.0635	1	0	0	0	0	0	0	0	0	0	0
JMB - 16 - 219	159	1	48	1	1	1	0	1	0	0	1	1	0	0	0	0	8	197	25.3	9.09	0.1209	0.4733	1	0	1	1	0	1	1	0	1	1	0
JMB - 16 - 220	160	1	25	1	1	1	0	1	0	0	1	1	0	0	0	0	12.4	256	36.9	10.72	0.1204	0.0681	1	0	0	0	0	0	0	0	0	0	0
JMB - 16 - 221	161	1	29	1	1	1	0	0	0	1	0	0	0	0	0	0	12.8	352	38.9	11.64	0.054	0.0475	1	0	0	0	0	0	0	0	0	0	0
JMB - 16 - 222	162	1	3	1	1	1	0	0	0	0	1	0	0	0	1	0	10.1	4	27.1	6.15	0.135	0.0153	1	0	0	0	0	0	0	0	0	0	0
JMB - 16 - 223	163	1	38	1	1	1	0	0	0	0	0	0	0	0	0	0	11.5	355	35.9	10.63	0.0667	0.0717	1	0	0	0	0	0	0	0	0	0	0
JMB - 16 - 224	164	1	0	1	1	0	0	0	0	0	0	0	0	0	0	0	9.3	449	28	10	0.0328	0.0168	1	0	0	0	0	0	0	0	0	0	0
JMB - 16 - 225	165	1	12	1	1	1	0	0	0	1	0	0	0	0	0	0	12.7	238	38	7.31	0.1166	0.0517	1	0	0	0	0	0	0	0	0	0	0
JMB - 16 - 226	166	0	14	0	1	1	0	0	0	0	0	1	0	0	0	0	13.1	311	39.7	5.65	0.1718	0.1195	1	0	0	0	0	0	0	0	0	0	0
JMB - 16 - 227	167	1	8	1	1	1	0	0	0	1	0	0	0	0	0	0	12.3	137	34	2.52	0.2442	0.0644	1	0	0	0	0	0	0	0	0	0	1
JMB - 16 - 228	168	1	38	0	1	1	0	0	0	1	0	1	0	0	0	0	12.4	229	36.1	9.74	0.0164	0.0457	1	0	0	0	0	0	0	0	0	0	0
JMB - 16 - 229	169	0	48	0	1	1	0	1	0	0	0	0	0	0	0	0	14.7	242	41.9	10.24	-0.0656	0.0487	1	0	0	0	0	0	0	0	0	0	0
JMB - 16 - 230	170	0	34	1	1	1	0	1	0	1	0	1	0	0	0	0	14.8	164	41.7	6.6	0.02	0.0561	1	0	0	0	0	0	0	0	0	0	0
JMB - 16 - 231	171	1	25	1	1	1	0	0	0	0	0	0	0	0	0	0	9.3	363	30.2	10.83	0.0086	0.0706	1	0	0	0	0	0	0	0	0	0	0
JMB - 16 - 232	172	0	1	0	1	1	0	1	0	1	0	0	0	0	0	0	13.9	287	40.7	11.04	0.0398	0.0463	1	0	0	0	0	0	0	0	0	0	0
JMB - 16 - 233	173	0	1	0	1	0	0	0	0	0	0	0	0	0	0	0	12.2	245	36.1	13.87	0.0947	0.0174	1	0	0	0	0	0	0	0	0	0	0
JMB - 16 - 234	174	0	34	1	0	1	0	0	0	0	0	1	0	0	0	0	14.3	301	40.8	8.01	0.3404	0.0982	1	0	0	0	0	0	0	0	0	0	0
JMB - 16 - 235	175	0	25	1	1	1	0	0	0	1	0	0	0	0	0	0	14.9	266	44.9	7.7	-0.0725	0.0559	1	0	0	0	0	0	0	0	0	0	0
JMB - 16 - 236	176	0	32	1	1	1	0	1	0	1	1	1	0	0	0	0	13.3	17	38.1	1.61	0.0326	0.0367	1	0	0	0	0	0	0	0	0	0	0
JMB - 16 - 237	177	0	23	1	1	1	0	0	1	1	1	1	0	0	0	0	15.6	199	43.8	7.81	0.1756	0.0439	1	0	0	0	0	0	0	0	0	0	0
JMB - 16 - 238	178	1	30	1	1	1	0	0	0	1	0	0	0	0	0	0	11.5	169	33.5	6.3	0.8125	0.1985	1	1	1	1	1	0	1	1	1	1	0
JMB - 16 - 239	179	1	23	1	1	1	0	1	0	0	1	0	0	0	0	0	12.6	238	37.4	6.46	0.4713	0.1089	1	1	0	1	1	0	1	1	0	1	0
JMB - 16 - 240	180	0	38	1	1	1	0	0	0	1	0	1	0	0	0	0	16.8	238	45.9	11.3	0.2687	0.0619	1	0	0	0	0	0	0	0	0	0	0
JMB - 16 - 241	181	1	23	1	1	1	0	0	0	1	0	0	0	0	0	0	11	131	33.1	5.31	0.6873	0.0768	1	1	0	1	1	0	1	1	0	1	0
JMB - 16 - 242	182	1	21	1	1	1	0	0	0	1	0	1	0	0	0	0	12.2	169	36	3.86	0.5344	0.0991	1	1	0	1	1	0	1	1	0	1	0
JMB - 16 - 243	183	0	0	0	1	0	0	0	0	0	0	0	0	0	0	0	12	293	33.3	7.43	0.2633	0.0304	1	0	0	0	0	0	0	0	0	0	0
JMB - 16 - 244	184	1	52	1	1	1	0	1	1	1	1	1	0	0	0	0	13.5	192	38.1	5.4	0.4658	0.0172	1	0	0	0	0	0	0	0	0	0	0
JMB - 16 - 245	185	0	5	1	1	1	0	0	0	0	1	0	1	0	0	0	11.9	327	32.4	15.3	0.4211	0.0119	1	0	0	0	0	0	0	0	0	0	0
JMB - 16 - 246	186	1	45	1	1	1	1	1	0	1	1	1	0	0	0	0	13.2	400	38.2	9.8	0.3623	-0.0109	1	0	0	0	0	0	0	0	0	0	0
JMB - 16 - 247	187	0	15	1	1	1	0	1	1	1	1	1	0	0	0	0	13.9	89	39.3	2.6	0.4831	0.0228	1	1	0	1	1	0	1	1	0	1	1
JMB - 16 - 249	188	1	38	1	1	1	0	1	1	1	1	0	0	0	0	0	12.1	150	34.7	5.2	0.3077	0.0032	1	0	0	0	0	0	0	0	0	0	0
JMB - 16 - 255	189	0	30	1	1	1	1	1	1	1	1	1	0	0	0	0	5.6	451	22.5	4.9	0.3854	0.0357	1	0	0	0	0	0	0	0	0	0	0
JMB - 16 - 257	190	1	15	1	1	1	1	1	1	1	1	0	1	0	0	0	11	278	32.7	6.2	0.3055	0.0349	1	0	0	0	0	0	0	0	0	0	0
JMB - 16 - 258	191	0	5	1	1	1	0	1	1	1	0	0	1	0	0	0	12	294	0	5.45	-0.1225	0.0096	1	0	0	0	0	0	0	0	0	0	0
JMB - 16 - 259	192	1	24	1	1	1	1	1	1	1	1	1	0	0	0	0	12.4	305	33.8	21.2	0.3179	0.1109	1	0	0	0	0	0	0	0	0	0	0
JMB - 16 - 261	193	1	63	1	1	1	0	1	1	1	1	1	0	0	0	0	13	135	37.4	4.7	0.2097	0.0805	1	0	0	0	0	0	0	0	0	0	0
JMB - 16 - 264	194	1	32	0	0	0	0	0	0	0	0	0	0	0	0	0	10.6	222	0	5.5	0.1471	0.0244	1	0	0	0	0	0	0	0	0	0	0
JMB - 16 - 275	195	0	12	1	1	1	0	1	0	0	0	1	0	0	0	0	13.5	188	38.8	7.45	0.1411	0.0518	1	0	0	0	0	0	0	0	0	0	0
JMB - 16 - 281	196	1	73	1	1	1	0	0	0	0	0	1	0	0	0	0	11.4	90	32.4	12.7	0.3526	0.0036	1	0	0	0	0	0	0	0	0	0	0
JMB - 16 - 282	197	0	30	1	1	1	0	1	0	1	0	0	0	0	0	0	12.2	204	38.1	5.06	0.2816	0.0372	1	0	0	0	0	0	0	0	0	0	0
JMB - 16 - 283	198	0	9	1	1	1	0	0	0	0	0	0	0	0	0	0	13.31	185	35.4	2.83	0.5607	0.0594	1	1	0	1	1	0	1	1	0	1	0
JMB - 16 - 284	199	1	29	1	1	1	0	0	0	1	0	0	0	0	0	0	12.2	231	35	5.72	0.219	0.0099	1	0	0	0	0	0	0	0	0	0	0
JMB - 16 - 285	200	1	5	1	1	1	0	0	0	1	0	1	0	0	0	0	11.7	203	32.9	10.79	0.1772	0.0109	1	0	0	0	0	0	0	0	0	0	1
JMB - 16 - 286	201	0	12	1	1	0	0	0	0	1	0	1	0	0	0	0	13.7	155	38.9	6.13	0.43	0.0225	1	0	0	0	0	0	0	0	0	0	0
JMB - 16 - 288	202	0	6	1	0	0	0	0	0	1	1	1	0	0	0	0	13.6	212	37.8	4.67	0.4217	0.0217	1	0	0	0	0	0	0	0	0	0	0
JMB - 16 - 289	203	1	19	1	1	1	0	0	0	1	0	1	0	0	0	0	13.1	204	37.7	7.62	0.1667	0.0295	1	0	0	0	0	0	0	0	0	0	0
JMB - 16 - 290	204	1	40	1	1	1	0	1	0	1	0	0	0	0	0	0	14	95	37.6	3.89	0.2349	0.0018	1	0	0	0	0	0	0	0	0	0	0
JMB - 16 - 291	205	0	28	1	1	1	0	0	0	1	0	1	1	0	0	0	15	19	39.5	4.62	0.1258	0.0128	1	0	0	0	0	0	0	0	0	0	0
JMB - 16 - 292	206	1	39	1	1	1	0	1	0	1	0	1	0	0	0	0	12	318	35	12.76	0.2644	0.0474	1	0	0	0	0	0	0	0	0	0	0
JMB - 16 - 293	207	0	29	0	0	1	0	1	0	1	0	0	0	0	0	0	15.2	375	43.1	10.57	0.1039	0.0658	1	0	0	0	0	0	0	0	0	0	0
JMB - 16 - 294	208	0	11	1	1	0	0	0	0	1	0	1	0	0	0	0	13.7	219	39.9	7.2	0.3842	0.0448	1	0	0	0	0	0	0	0	0	0	0
JMB - 16 - 295	209	1	27	0	1	1	0	0	0	1	0	1	0	0	0	0	12.7	372	36.6	14.72	0.287	0.0889	1	0	0	0	0	0	0	0	0	0	0
JMB - 16 - 296	210	0	18	1	1	1	0	0	0	1	1	1	0	0	0	0	15.6	16	43.9	3.36	0.1664	0.0171	1	0	0	0	0	0	0	0	0	0	0
JMB - 16 - 297	211	0	46	1	1	1	0	1	0	0	0	1	0	0	0	0	13.1	170	38.8	3.51	0.3964	0.0195	1	0	0	0	0	0	0	0	0	0	0
JMB - 16 - 298	212	0	13	1	1	1	0	0	0	0	0	1	0	0	0	0	12.9	93	35.4	2.86	0.443	0.0189	1	0	0	0	0	0	0	0	0	0	0
JMB - 16 - 299	213	0	27	1	1	1	0	0	0	0	0	1	0	0	0	0	13.4	278	39.5	16.4	0.1375	-0.0063	1	0	0	0	0	0	0	0	0	0	0
JMB - 16 - 300	214	1	13	0	1	0	0	0	0	1	0	1	0	0	0	0	13.3	190	40.3	10.72	0.3727	0.0158	1	0	0	0	0	0	0	0	0	0	0
JMB - 16 - 301	215	1	41	1	1	1	0	0	0	1	0	0	1	0	0	0	10.6	41	29.9	1.76	0.1398	0.0189	1	0	0	0	0	0	0	0	0	0	1
JMB - 16 - 302	216	0	13	1	1	1	0	0	0	1	0	0	1	0	0	0	13.4	71	38.1	1.66	0.0364	-0.006	1	0	0	0	0	0	0	0	0	0	1
JMB - 16 - 303	217	0	56	1	1	1	0	0	0	1	0	0	0	0	0	0	13.1	190	37	3.11	0.1934	0.0148	1	0	0	0	0	0	0	0	0	0	0
JMB - 16 - 304	218	0	9	1	0	0	0	0	0	1	0	1	0	0	0	0	13.7	260	39.4	9.54	0.1764	0.0711	1	0	0	0	0	0	0	0	0	0	0
JMB - 16 - 305	219	1	4	0	1	1	0	0	0	1	0	0	0	0	0	0	11.6	356	33.1	10.98	0.206	-0.0465	1	0	0	0	0	0	0	0	0	0	0
JMB - 16 - 306	220	1	2	1	0	0	0	0	0	1	0	0	0	0	0	0	10.9	226	31.9	13.83	0.0415	0.0135	1	0	0	0	0	0	0	0	0	0	0
JMB - 16 - 307	221	1	30	1	1	1	0	1	0	1	0	1	0	0	0	0	12.7	233	36.8	6.05	0.018	0.0044	1	0	0	0	0	0	0	0	0	0	0
JMB - 16 - 308	222	0	32	1	0	1	0	0	0	1	0	0	0	0	0	0	14.9	198	41.6	4.93	0.14	0.0356	1	0	0	0	0	0	0	0	0	0	0
JMB - 16 - 309	223	0	29	1	1	0	0	0	0	0	0	1	0	0	0	0	15.2	173	43.9	5.95	0.0412	0.0355	1	0	0	0	0	0	0	0	0	0	0
JMB - 16 - 310	224	0	16	1	0	1	0	0	0	1	0	0	0	0	0	0	15.2	208	43.7	7.56	0.1478	0.0274	1	0	0	0	0	0	0	0	0	0	0
JMB - 16 - 311	225	1	48	1	1	1	0	0	0	1	0	1	0	0	0	0	13.1	259	38.2	4.54	0.2288	0.1071	1	0	0	0	0	0	0	0	0	0	0
JMB - 16 - 312	226	1	50	1	1	0	0	0	0	0	0	0	0	0	0	0	11.2	218	33.3	7.7	0.1795	0.0888	1	0	0	0	0	0	0	0	0	0	0
JMB - 16 - 313	227	0	37	1	1	0	0	0	0	1	1	1	0	0	0	0	14.3	167	40.1	6.12	0.2286	0.2088	1	0	1	1	0	0	0	0	1	1	0
JMB - 16 - 314	228	0	17	1	1	1	0	0	0	1	0	0	1	0	0	0	14.9	161	41.5	2.16	0.192	0.0232	1	0	0	0	0	0	0	0	0	0	1
JMB - 16 - 316	229	1	5	1	1	1	0	0	0	1	0	1	0	0	0	0	12.3	481	35.5	25.8	0.317	0.0337	1	0	0	0	0	0	0	0	0	0	0
JMB - 16 - 317	230	1	14	1	1	0	0	0	0	1	0	0	0	0	0	0	14.1	248	40.2	4.65	0.0688	0.0369	1	0	0	0	0	0	0	0	0	0	0
JMB - 16 - 318	231	0	13	1	0	0	0	0	0	1	0	1	0	0	0	0	12.8	292	37.8	10.44	0.0383	0.1558	1	0	0	0	0	0	0	0	1	1	0
JMB - 16 - 319	232	1	24	1	1	1	0	0	0	0	0	1	0	0	0	0	11.5	256	32.8	8.66	0.1338	0.0277	1	0	0	0	0	0	0	0	0	0	0
JMB - 16 - 320	233	1	15	1	1	1	0	0	0	1	0	0	1	0	0	0	12.4	108	36.8	3.31	0.4725	0.0644	1	1	0	1	1	0	1	1	0	1	0
JMB - 16 - 321	234	0	27	1	1	1	0	1	0	0	0	0	0	0	0	0	12.3	158	35.9	4.14	0.0068	0.0455	1	0	0	0	0	0	0	0	0	0	0
JMB - 16 - 322	235	0	0	1	1	0	0	0	0	1	0	0	0	0	0	0	9	397	25.8	16.84	0.0854	0.011	1	0	0	0	0	0	0	0	0	0	0
JMB - 16 - 323	236	0	14	1	1	0	0	0	0	1	0	1	0	0	0	0	13.5	251	37.9	5.19	0.044	0.0523	1	0	0	0	0	0	0	0	0	0	0
JMB - 16 - 324	237	0	38	1	1	1	0	0	0	0	0	1	0	0	0	0	14.3	196	40	15.62	0.1028	0.0131	1	0	0	0	0	0	0	0	0	0	0
JMB - 16 - 327	238	1	4	1	1	1	0	1	1	1	0	0	0	0	0	0	11.6	281	34.1	9.2	-0.0038	0.0452	1	0	0	0	0	0	0	0	0	0	0
JMB - 16 - 328	239	0	31	1	1	0	0	0	0	1	0	0	0	0	0	0	12.9	231	37.8	7.1	0.0818	0.0184	1	0	0	0	0	0	0	0	0	0	0
JMB - 16 - 329	240	1	31	1	1	1	0	0	0	1	1	1	0	0	0	0	14.2	191	41.3	8.6	-0.0871	0.041	1	0	0	0	0	0	0	0	0	0	0
JMB - 16 - 330	241	0	57	1	0	1	0	0	0	0	1	1	0	0	0	0	14.1	159	40.5	5.9	0.1746	0.1083	1	0	0	0	0	0	0	0	0	0	0
JMB - 16 - 331	242	0	1	1	0	0	0	0	0	0	1	0	1	0	0	0	12.2	146	40.5	8.9	0.0392	0.0145	1	0	0	0	0	0	0	0	0	0	0
JMB - 16 - 332	243	1	6	0	1	1	0	0	0	1	1	0	0	0	0	0	14	213	42.2	22.9	0.0768	0.0639	1	0	0	0	0	0	0	0	0	0	0
JMB - 16 - 333	244	0	5	1	1	1	0	1	0	1	1	0	0	0	0	0	10.2	263	31.6	8.2	0.127	0.0554	1	0	0	0	0	0	0	0	0	0	0
JMB - 16 - 335	245	1	2	1	1	1	0	0	0	1	1	1	0	0	0	0	12	229	36.8	7.9	0.008	0.0199	1	0	0	0	0	0	0	0	0	0	0
JMB - 16 - 336	246	0	6	1	1	1	0	0	0	1	1	1	1	0	0	0	12.1	247	35.2	4.8	0.2995	0.0286	1	0	0	0	0	0	0	0	0	0	1
JMB - 16 - 406	247	1	51	1	1	1	0	1	0	0	1	1	0	0	0	0			0	0	0.1924	0.0236	1	0	0	0	0	0	0	0	0	0	0
JMB - 16 - 407	248	1	21	1	1	1	1	1	0	1	1	0	0	0	0	0			0	0	0.192	0.0364	1	0	0	0	0	0	0	0	0	0	0
JMB - 16 - 408	249	1	45	1	1	1	1	1	1	1	1	1	0	1	0	0			0	0	0.275	0.0584	1	0	0	0	0	0	0	0	0	0	0
JMB - 16 - 409	250	1	27	1	1	1	0	0	1	1	1	0	0	0	0	0			0	0	0.223	0.0393	1	0	0	0	0	0	0	0	0	0	0
JMB - 16 - 410	251	1	51	1	1	1	0	1	1	1	0	0	0	0	0	0			0	0	0.036	0.0562	1	0	0	0	0	0	0	0	0	0	0
JMB - 16 - 411	252	0	45	1	1	1	1	1	1	1	1	0	0	0	0	0			0	0	0.0684	0.0735	1	0	0	0	0	0	0	0	0	0	0
JMB - 16 - 412	253	1	4	1	1	1	0	1	1	1	1	0	0	0	0	0			0	0	0.4016	0.1102	1	0	0	0	0	0	0	0	0	0	0
JMB - 16 - 413	254	1	9	1	1	1	0	1	1	1	1	1	0	0	0	0			0	0	0.021	0.0295	1	0	0	0	0	0	0	0	0	0	0
JMB - 16 - 414	255	1	58	1	1	1	0	1	1	0	1	1	0	0	0	0	12.4	182	37.3	8.86	0.0585	0.3492	1	0	1	1	0	1	1	0	1	1	0
JMB - 16 - 415	256	0	11	1	1	1	0	0	1	1	1	1	1	0	0	0	13.6	382	39.9	10	0.0392	0.0198	1	0	0	0	0	0	0	0	0	0	0
JMB - 16 - 416	257	0	24	1	1	1	0	1	0	0	1	0	1	0	0	0	14	217	40.6	5.66	0.007	0.1039	1	0	0	0	0	0	0	0	0	0	0
JMB - 16 - 417	258	0	6	1	1	1	0	1	1	1	0	1	0	0	0	0	13.2	156	38.9	3.46	0.1851	0.0191	1	0	0	0	0	0	0	0	0	0	1
JMB - 16 - 418	259	1	18	1	1	0	0	1	1	1	1	0	0	0	0	0	15.1	247	42.1	2.43	-0.068	0.0034	1	0	0	0	0	0	0	0	0	0	0
JMB - 16 - 419	260	1	15	1	1	1	0	1	1	0	1	0	0	0	0	0	10.9	345	33.7	10.66	0.0601	0.0216	1	0	0	0	0	0	0	0	0	0	0
JMB - 16 - 420	261	1	9	1	1	1	0	1	1	0	1	1	0	0	0	0	11.8	236	35.3	4.91	-0.1327	0.0117	1	0	0	0	0	0	0	0	0	0	0
JMB - 16 - 421	262	1	38	1	1	1	0	1	1	1	0	1	0	0	0	0	12.6	235	40	5.09	0.3949	0.0866	1	0	0	0	0	0	0	0	0	0	0
JMB - 16 - 422	263	0	65	1	1	0	0	1	0	1	1	0	0	0	0	0	13.2	188	39.7	6.78	-0.2357	0.0314	1	0	0	0	0	0	0	0	0	0	0
JMB - 16 - 423	264	0	14	1	1	1	0	1	0	1	0	0	0	0	0	0	12.9	277	38.5	3.84	0.0962	0.0536	1	0	0	0	0	0	0	0	0	0	0
JMB - 16 - 424	265	1	9	1	1	0	0	0	0	0	1	1	0	0	0	0	11.5	321	34.6	12.12	0.1744	0.0079	1	0	0	0	0	0	0	0	0	0	0
JMB - 16 - 425	266	1	12	1	1	1	0	0	0	1	1	0	0	0	0	0	12.4	232	38.2	6.66	0.4872	0.0303	1	1	0	1	1	0	1	1	0	1	0
JMB - 16 - 426	267	1	14	1	1	1	0	1	1	1	1	1	0	0	0	0	11.4	233	34.9	9.52	0.2751	0.0226	1	0	0	0	0	0	0	0	0	0	0
JMB - 16 - 427	268	1	10	1	1	0	0	0	0	0	0	1	0	0	0	0	13	163	38.5	4.43	0.6259	0.0463	1	1	0	1	1	0	1	1	0	1	1
JMB - 16 - 428	269	1	5	1	1	1	0	1	1	1	0	1	0	0	0	0	12	278	34.9	10.36	0.5282	0.0293	1	1	0	1	1	0	1	1	0	1	0
JMB - 16 - 429	270	0	9	1	0	1	0	0	0	1	0	0	1	0	0	0	14.7	300	43.8	8.71	0.2461	0.0448	1	0	0	0	0	0	0	0	0	0	0
JMB - 16 - 430	271	1	48	1	1	0	0	1	1	1	0	1	0	0	0	0	15.7	192	46.2	11.16	0.2092	0.0657	1	0	0	0	0	0	0	0	0	0	0
JMB - 16 - 431	272	1	61	1	1	1	0	1	0	0	0	0	0	0	0	0	13.3	355	39.2	7.99	0.1836	0.0578	1	0	0	0	0	0	0	0	0	0	0
JMB - 16 - 432	273	0	77	1	1	1	0	1	0	1	0	0	0	0	0	0	12.2	272	35.9	7.41	0.2764	0.6099	1	0	1	1	0	1	1	0	1	1	0
JMB - 16 - 433	274	0	11	1	1	0	0	1	0	1	0	1	0	0	0	0	11.7	351	33.9	10.56	0.1628	0.0318	1	0	0	0	0	0	0	0	0	0	0
JMB - 16 - 434	275	0	11	1	1	1	0	0	0	0	0	0	0	0	0	0	13	230	38.5	6.62	0.2038	0.0547	1	0	0	0	0	0	0	0	0	0	0
JMB - 16 - 439	276	0	35	1	1	1	0	0	0	0	0	0	0	0	0	0	14	214	40.8	8.9	0.1087	0.0284	1	0	0	0	0	0	0	0	0	0	0
JMB - 16 - 440	277	1	25	0	0	1	0	0	0	1	0	0	0	0	0	0	12.7	339	36.7	9.01	0.2599	0.0373	1	0	0	0	0	0	0	0	0	0	0
JMB - 16 - 441	278	0	5	1	1	0	0	0	0	0	0	0	0	0	0	1	10.5	408	31.1	12.66	0.132	0.0478	1	0	0	0	0	0	0	0	0	0	0
JMB - 16 - 442	279	1	31	1	0	1	0	0	0	0	0	0	0	0	0	0	13.7	261	41.4	5.49	0.0497	0.021	1	0	0	0	0	0	0	0	0	0	0
JMB - 16 - 443	280	1	16	1	1	1	0	0	0	1	0	0	0	0	0	0	11.7	265	34.8	4.68	0.2681	0.0681	1	0	0	0	0	0	0	0	0	0	0
JMB - 16 - 444	281	1	15	1	1	0	0	0	0	1	0	0	0	0	0	0	12.6	343	37	5.89	0.5572	0.0281	1	1	0	1	1	0	1	1	0	1	0
JMB - 16 - 445	282	1	25	1	1	1	0	1	1	0	0	0	0	0	0	0	9.9	412	30.1	7.07	0.1756	0.051	1	0	0	0	0	0	0	0	0	0	0
JMB - 16 - 446	283	0	20	1	0	1	0	0	0	1	0	0	0	0	0	0	14.5	234	42.4	8.31	0.11	0.066	1	0	0	0	0	0	0	0	0	0	0
JMB - 16 - 447	284	0	32	1	1	1	0	0	0	0	0	0	0	0	0	0	14.7	203	41.4	6.15	0.4193	0.0524	1	0	0	0	0	0	0	0	0	0	0
JMB - 16 - 448	285	1	6	1	0	0	0	0	0	1	0	0	0	0	0	0	12.3	178	36.1	3.56	0.3974	0.0288	1	0	0	0	0	0	0	0	0	0	0
JMB - 16 - 449	286	0	11	1	1	0	0	0	0	1	0	1	0	0	0	0	12.7	154	37.6	3.35	0.8501	0.0617	1	1	0	1	1	0	1	1	0	1	0
JMB - 16 - 450	287	1	12	1	0	0	0	0	0	1	0	0	0	0	0	0	10.5	365	31.7	5.55	0.6748	0.0324	1	1	0	1	1	0	1	1	0	1	0
JMB - 16 - 451	288	0	6	1	0	0	0	0	0	1	0	0	0	0	0	0	11.5	337	33.7	26.36	0.1965	0.0145	1	0	0	0	0	0	0	0	0	0	0
JMB - 16 - 452	289	0	8	1	1	0	0	0	0	1	0	0	0	0	0	0	14.5	204	41.9	4.97	0.2309	0.0527	1	0	0	0	0	0	0	0	0	0	0
JMB - 16 - 453	290	1	35	1	1	1	0	0	0	1	0	1	0	0	0	0	12.1	270	34.4	6.92	0.5129	0.0313	1	1	0	1	1	0	1	1	0	1	0
JMB - 16 - 454	291	1	24	1	1	1	0	0	0	1	0	0	0	0	0	0	12.9	295	36.8	9.03	0.2211	0.0265	1	0	0	0	0	0	0	0	0	0	0
JMB - 16 - 455	292	1	0	1	1	0	0	0	0	1	0	0	0	0	0	0	10.2	373	30.5	5.02	0.195	0.0208	1	0	0	0	0	0	0	0	0	0	0
JMB - 16 - 456	293	1	25	1	0	1	0	0	0	1	0	0	0	0	0	0	13	240	40.2	7.23	0.3194	0.0514	1	0	0	0	0	0	0	0	0	0	0
JMB - 16 - 457	294	0	35	1	1	1	0	0	0	0	0	1	0	0	0	0	14.6	186	40.8	7.86	0.1118	0.009	1	0	0	0	0	0	0	0	0	0	0
JMB - 16 - 458	295	0	40	1	1	0	0	0	0	0	0	0	0	0	0	0	13.3	301	34.9	19.16	0.1446	0.0484	1	0	0	0	0	0	0	0	0	0	0
JMB - 16 - 459	296	0	22	1	1	1	0	1	0	1	1	1	1	0	0	0	9.5	26	26.9	4.93	0.1088	0.0498	1	0	0	0	0	0	0	0	0	0	1
JMB - 16 - 460	297	0	25	1	0	0	0	0	0	1	0	1	0	0	0	0	11.5	289	33.4	0.0698	0.0723	0.0183	1	0	0	0	0	0	0	0	0	0	0
JMB - 16 - 461	298	1	30	1	1	1	0	0	0	0	0	0	0	0	0	0	13.8	176	38.4	7.2	0.1997	0.0468	1	0	0	0	0	0	0	0	0	0	0
JMB - 16 - 462	299	0	16	1	0	1	0	0	0	1	0	0	0	0	0	0	13.7	243	40.7	7.88	0.5083	0.0686	1	1	0	1	1	0	1	1	0	1	0
JMB - 16 - 463	300	1	27	1	1	1	0	0	0	1	1	0	0	0	0	0	11.8	189	35.2	4.09	0.2615	0.0466	1	0	0	0	0	0	0	0	0	0	0
JMB - 16 - 464	301	1	19	1	1	0	0	0	0	0	1	1	0	0	0	0	10	248	29.3	13.43	0.1934	0.0148	1	0	0	0	0	0	0	0	0	0	0
JMB - 16 - 465	302	1	31	1	1	1	0	0	0	0	0	0	0	0	0	0	12.2	245	38.6	4.27	0.2843	0.0266	1	0	0	0	0	0	0	0	0	0	0
JMB - 16 - 466	303	1	1	1	1	0	0	0	0	1	0	0	0	0	0	0	10.5	328	31.5	12.21	0.2447	0.0094	1	0	0	0	0	0	0	0	0	0	0
JMB - 16 - 467	304	1	26	1	1	1	0	0	0	0	0	1	0	0	0	0	12.6	209	36.2	4.49	0.3001	0.0248	1	0	0	0	0	0	0	0	0	0	0
JMB - 16 - 468	305	1	58	1	1	1	0	1	0	1	0	0	0	0	0	0	12.5	317	38.3	11.13	0.0927	0.0347	1	0	0	0	0	0	0	0	0	0	0
JMB - 16 - 469	306	1	20	1	1	1	0	0	0	1	0	1	0	0	0	0	13.5	165	38.7	9.15	0.3807	0.0243	1	0	0	0	0	0	0	0	0	0	0
JMB - 16 - 470	307	0	14	1	1	1	0	0	0	0	0	1	0	0	0	0	14.1	157	39.8	5.43	0.297	0.0779	1	0	0	0	0	0	0	0	0	0	0
JMB - 16 - 471	308	0	1	1	1	0	0	0	0	1	0	0	0	0	0	0	10.6	290	32.7	12.27	0.2191	0.02	1	0	0	0	0	0	0	0	0	0	0
JMB - 16 - 472	309	0	30	1	0	1	0	0	0	0	0	1	0	0	0	0	16	184	45.2	8.02	0.0148	0.0449	1	0	0	0	0	0	0	0	0	0	0
JMB - 16 - 473	310	1	9	1	1	0	0	0	0	1	0	0	0	0	0	0	12.5	341	35.6	7.62	0.1798	0.0436	1	0	0	0	0	0	0	0	0	0	0
JMB - 16 - 474	311	0	25	1	1	1	0	0	0	1	0	0	1	0	0	0	13.5	18	37.2	2.81	0.1383	0.0435	1	0	0	0	0	0	0	0	0	0	1
JMB - 16 - 475	312	0	26	1	1	1	0	0	0	1	0	0	0	0	0	0	14.5	195	40.7	6.46	0.108	0.0347	1	0	0	0	0	0	0	0	0	0	0
JMB - 16 - 476	313	1	16	1	1	0	0	0	0	1	0	0	0	0	0	0	14.8	250	41.4	9.11	0.2316	0.0636	1	0	0	0	0	0	0	0	0	0	0
JMB - 16 - 477	314	1	28	1	1	0	0	0	0	0	0	0	0	0	0	0	11.3	314	34.5	8.16	0.3013	0.0557	1	0	0	0	0	0	0	0	0	0	0
JMB - 16 - 478	315	0	16	1	1	1	0	0	0	1	0	0	1	0	0	0	14.7	169	38.5	7.71	0.2493	0.1507	1	0	0	0	0	0	0	0	1	1	1
JMB - 16 - 479	316	1	29	1	1	1	0	1	0	1	1	0	0	0	0	0	10	252	28.5	16.15	0.2042	0.0576	1	0	0	0	0	0	0	0	0	0	0
JMB - 16 - 480	317	1	32	1	1	1	0	0	0	0	0	0	0	0	0	0	10.7	200	32.1	5.32	0.2752	0.0894	1	0	0	0	0	0	0	0	0	0	0
JMB - 16 - 481	318	0	35	1	0	0	0	1	0	1	0	0	0	0	0	0	14.9	190	44.5	3.81	0.2934	0.0383	1	0	0	0	0	0	0	0	0	0	0
JMB - 16 - 482	319	1	5	1	0	1	0	0	0	1	0	1	0	0	0	0	12.7	414	37.7	13.42	0.2821	0.032	1	0	0	0	0	0	0	0	0	0	0
JMB - 16 - 483	320	1	25	1	1	1	0	0	0	0	0	0	0	0	0	0	11.8	241	33.8	11.23	0.1267	0.0302	1	0	0	0	0	0	0	0	0	0	0
JMB - 16 - 484	321	0	2	1	1	0	0	0	0	1	0	0	0	0	0	0	13.1	251	36.6	14.82	0.4412	0.0347	1	0	0	0	0	0	0	0	0	0	0
JMB - 16 - 485	322	1	44	1	0	1	0	0	0	0	0	1	0	0	0	0	10	514	29.8	14.06	0.2429	0.0919	1	0	0	0	0	0	0	0	0	0	0
JMB - 16 - 486	323	0	38	1	1	1	0	1	0	1	0	1	0	0	0	0	14.5	245	42.8	8.63	0.1104	0.0246	1	0	0	0	0	0	0	0	0	0	0
JMB - 16 - 487	324	0	10	1	0	1	1	0	0	1	1	0	1	0	0	0	13.3	249	36.8	6	0.1474	0.131	1	0	0	0	0	0	0	0	1	1	1
JMB - 16 - 488	325	1	34	1	1	1	0	0	0	1	1	0	0	0	0	0	12.1	209	36.2	8.11	0.9724	0.0548	1	1	0	1	1	0	1	1	0	1	0
JMB - 16 - 489	326	1	27	1	1	1	0	1	0	1	1	1	0	0	0	0	14.9	246	42.4	6.92	0.3602	0.0494	1	0	0	0	0	0	0	0	0	0	1
JMB - 16 - 490	327	1	24	1	1	1	0	1	0	0	0	0	1	0	0	0	11.1	251	32.6	9.84	0.4379	0.0775	1	0	0	0	0	0	0	0	0	0	0
JMB - 16 - 491	328	1	36	1	1	1	1	1	0	1	0	0	0	0	0	0	13.9	182	39.6	6.53	0.4064	0.1231	1	0	0	0	0	0	0	0	0	0	0
JMB - 16 - 492	329	0	25	1	1	1	0	1	0	1	1	1	0	0	0	0	16.3	180	46.8	9.11	0.1141	0.1335	1	0	0	0	0	0	0	0	1	1	0
JMB - 16 - 493	330	1	27	1	1	1	0	1	0	0	1	1	0	0	0	0	13.6	183	39	8.91	0.2034	0.1213	1	0	0	0	0	0	0	0	0	0	0
JMB - 16 - 494	331	0	50	1	1	1	0	1	0	0	0	0	0	0	0	0	16.7	223	46.8	13.25	0.1	0.0582	1	0	0	0	0	0	0	0	0	0	1
JMB - 16 - 495	332	0	16	1	1	1	0	1	0	1	0	1	0	0	0	0	13.9	240	41	16.3	0.1226	0.0462	1	0	0	0	0	0	0	0	0	0	0
JMB - 16 - 496	333	1	35	1	1	1	0	1	0	1	1	1	0	0	0	0	11.7	32	34	1.93	0.2545	0.0643	1	0	0	0	0	0	0	0	0	0	1
JMB - 16 - 498	334	0	46	1	1	1	0	1	0	1	1	0	0	0	0	0	14.5	38	40.3	3.9	0.2801	0.0385	1	0	0	0	0	0	0	0	0	0	0
JMB - 16 - 499	335	1	31	1	0	1	1	0	0	0	0	0	0	0	0	0	15.1	307	45.1	4.36	0.1092	0.0172	1	0	0	0	0	0	0	0	0	0	0
JMB - 16 - 501	336	1	32	1	1	1	0	0	0	1	1	1	0	0	0	0	13.6	219	42	6.8	0.1023	0.0737	1	0	0	0	0	0	0	0	0	0	0
JMB - 16 - 502	337	1	29	1	1	1	0	1	1	0	1	0	0	0	0	0	13.1	395	39.7	16.3	0.3302	0.0257	1	0	0	0	0	0	0	0	0	0	0
JMB - 16 - 504	338	1	6	1	1	1	1	1	1	1	1	1	0	0	0	0	10.9	273	34	11.3	0.066	0.0196	1	0	0	0	0	0	0	0	0	0	0
JMB - 16 - 506	339	1	2	1	1	1	1	1	1	1	1	0	0	0	0	0	11.9	225	35.6	5.1	0.1362	0.0242	1	0	0	0	0	0	0	0	0	0	0
JMB - 16 - 507	340	1	5	1	1	0	0	0	0	1	1	0	0	0	0	0	11.5	224	35.4	11	0.1194	0.0302	1	0	0	0	0	0	0	0	0	0	0
JMB - 16 - 509	341	0	8	1	1	1	0	1	1	0	1	1	0	0	0	0	12	340	36.7	16.9	0.409	0.0137	1	0	0	0	0	0	0	0	0	0	0
JMB - 16 - 510	342	1	10	1	1	1	0	0	0	1	1	1	0	0	0	0	13.7	145	42.1	6.8	0.3758	0.0421	1	0	0	0	0	0	0	0	0	0	0
JMB - 16 - 511	343	1	43	1	1	1	1	1	1	1	1	1	0	0	0	0	10.3	196	31.7	6.9	0.1099	0.0608	1	0	0	0	0	0	0	0	0	0	0
JMB - 16 - 512	344	0	1	1	1	0	0	0	0	1	1	0	0	0	0	0	10.5	282	32.3	10.8	0.1228	0.0397	1	0	0	0	0	0	0	0	0	0	0
JMB - 16 - 513	345	0	2	1	1	1	0	0	0	1	1	1	0	0	0	0	10.8	154	33.5	3.5	0.0518	0.0284	1	0	0	0	0	0	0	0	0	0	0
JMB - 16 - 515	346	0	2	1	1	1	0	0	0	1	1	0	0	0	0	0	11.6	242	35.6	4.4	0.0417	0.0002	1	0	0	0	0	0	0	0	0	0	0
JMB - 16 - 518	347	1	6	1	1	1	0	0	0	0	1	0	0	0	0	0	11.5	220	35.2	3.9	0.2332	0.0064	1	0	0	0	0	0	0	0	0	0	0
JMB - 16 - 519	348	0	7	1	1	1	0	1	1	1	1	1	0	0	0	0	11.4	241	34.7	9.1	0.037	0.0387	1	0	0	0	0	0	0	0	0	0	0
JMB - 16 - 521	349	0	0	1	1	1	0	0	0	1	1	0	0	0	0	0	10.3	153	31.8	4.3	0.137	0.0129	1	0	0	0	0	0	0	0	0	0	0
JMB - 16 - 522	350	0	8	1	1	1	0	0	0	1	1	0	0	0	0	0	12.4	297	39	8.3	0.1679	0.044	1	0	0	0	0	0	0	0	0	0	0
TBN 107	766	0	44	1	1	1	0	1	1	0	1	0	0	1	0	1	16.1	48.3	147	6.39	-0.2231	-0.0085	3	0	0	0	0	0	0	0	0	0	0
TBN 109	767	1	62	1	1	1	0	1	1	1	0	0	0	0	0	0	14.5	44.5	203	6.3	-0.1498	0.035	3	0	0	0	0	0	0	0	0	0	0
TBN 110	768	1	31	1	0	0	0	0	0	1	1	0	0	0	0	0	16.6	50.4	185	6.11	-0.0016	0.0037	3	0	0	0	0	0	0	0	0	0	0
TBN 111	769	0	18	1	1	1	0	0	1	0	1	0	0	0	0	0	16.1	48.1	243	9.48	-0.0168	0.0015	3	0	0	0	0	0	0	0	0	0	0
TBN 112	770	1	22	1	0	1	0	1	1	1	0	0	0	0	0	0	13	38	123	5.96	0.0815	0.0216	3	0	0	0	0	0	0	0	0	0	0
TBN 114	771	1	43	1	1	1	1	1	1	0	0	0	0	0	0	0	16.1	50.4	230	5.98	0.3363	-0.0056	3	0	0	0	0	0	0	0	0	0	0
TBN 117	772	1	22	1	0	0	0	0	0	1	1	0	0	0	0	0	15.6	47.6	238	7.41	0.36	0.0216	3	0	0	0	0	0	0	0	0	0	0
TBN 118	773	0	51	1	0	0	0	1	0	1	0	0	0	0	0	0			0	0	0.1608	-0.0159	3	0	0	0	0	0	0	0	0	0	0
TBN 119	774	1	21	1	0	1	0	0	0	0	0	0	0	0	0	0	12.3	35.5	167	4.37	0.0015	-0.0577	3	0	0	0	0	0	0	0	0	0	0
TBN 120	775	0	51	1	1	1	0	1	0	0	0	0	0	0	0	0	15.4	46.3	197	7.49	-0.0757	-0.0158	3	0	0	0	0	0	0	0	0	0	0
TBN 121	776	0	11	1	0	1	0	0	0	1	0	0	0	0	0	0	13.6	40.58	299	8.57	0.0186	0.0099	3	0	0	0	0	0	0	0	0	0	1
TBN 122	777	0	61	1	1	1	1	1	1	0	1	1	0	0	0	0	15	44.5	146	6.42	-0.0862	0.0218	3	0	0	0	0	0	0	0	0	0	0
TBN 124	778	1	25	1	1	1	1	1	1	1	1	1	0	1	0	0	12	38.3	148	5.89	0.055	0.0786	3	0	0	0	0	0	0	0	0	0	1
TBN 125	779	1	15	1	1	1	0	1	1	1	0	0	0	0	0	0	13.8	44.7	264	7.98	0.195	0.0051	3	0	0	0	0	0	0	0	0	0	0
TBN 126	780	0	44	1	0	1	1	1	0	0	0	0	0	0	0	0	16.3	47.9	189	7.78	0.1628	0.0165	3	0	0	0	0	0	0	0	0	0	1
TBN 127	781	0	19	1	0	1	0	0	0	0	0	0	0	0	0	0	16.7	50.7	235	7.21	0.0894	-0.0115	3	0	0	0	0	0	0	0	0	0	0
TBN 128	782	0	60	1	0	0	0	0	1	0	0	0	0	0	0	0	13.6	40.3	157	9.7	0.4423	-0.0338	3	0	0	0	0	0	0	0	0	0	0
TBN 129	783	1	42	1	1	1	0	1	0	1	1	0	0	0	0	0	15.1	43.9	270	7.41	0.1731	-0.0304	3	0	0	0	0	0	0	0	0	0	0
TBN 130	784	0	66	1	0	1	0	0	0	0	0	0	0	0	0	0	12.3	35.5	115	5.7	0.0744	0.0113	3	0	0	0	0	0	0	0	0	0	0
TBN 131	785	0	38	1	1	0	1	0	1	0	0	0	0	0	0	0	17.6	50.8	166	7.05	-0.0518	-0.0309	3	0	0	0	0	0	0	0	0	0	0
TBN 132	786	1	48	1	1	0	0	0	1	0	0	0	0	0	0	0	13.5	5.51	286	5.51	0.0183	-0.0188	3	0	0	0	0	0	0	0	0	0	0
TBN 133	787	0	22	1	0	1	0	1	0	0	0	0	0	0	0	0	16.2	49.4	224	3.3	0.0715	0.0026	3	0	0	0	0	0	0	0	0	0	0
TBN 134	788	0	21	1	1	0	0	1	0	0	1	0	0	0	0	0	16.8	53	311	8.87	0.0883	0.0051	3	0	0	0	0	0	0	0	0	0	0
TBN 135	789	1	29	1	1	0	0	1	0	1	0	0	0	0	0	0	11.3	36.4	219	5.25	-0.581	-0.0736	3	0	0	0	0	0	0	0	0	0	0
TBN 136	790	1	3	1	0	1	0	0	0	1	0	0	0	0	0	0	13.6	41.6	125	6.75	-0.0163	-0.0057	3	0	0	0	0	0	0	0	0	0	0
TBN 138	791	0	15	1	1	1	0	1	1	1	0	1	0	0	0	0	16.5	48.1	121	6.4	-0.0066	0.1953	3	0	1	1	0	0	0	0	1	1	0
TBN 139	792	0	48	1	1	1	1	1	1	1	1	0	0	0	0	0	15.5	47.3	137	5.34	0.2217	0.0717	3	0	0	0	0	0	0	0	0	0	1
TBN 140	793	0	19	1	1	1	1	1	1	1	1	1	0	0	0	0	14.7	43.5	155	5.77	0.3524	0.055	3	0	0	0	0	0	0	0	0	0	1
TBN 141	794	1	20	1	0	0	0	1	0	0	0	1	0	0	0	0	11.5	35.7	284	7.65	0.4574	0.0354	3	0	0	0	0	0	0	0	0	0	0
TBN 142	795	0	21	1	1	1	0	0	1	1	1	0	0	0	0	0	13.9	40.9	152	4.22	0.1626	0.0535	3	0	0	0	0	0	0	0	0	0	1
TBN 143	796	0	60	1	0	1	0	1	1	0	0	0	0	0	0	0	11.6	35.1	150	9.17	0.0717	0.1098	3	0	0	0	0	0	0	0	0	0	0
TBN 146	797	0	20	1	1	0	0	1	0	0	0	1	0	0	0	0	17.1	50.3	148	6.13	0.162	0.0298	3	0	0	0	0	0	0	0	0	0	0
TBN 148	798	0	48	1	1	1	0	1	1	1	0	0	0	0	0	0	16.7	48.8	114	6.04	0.0866	0.0705	3	0	0	0	0	0	0	0	0	0	1
TBN 149	799	1	9	1	0	1	0	0	0	1	0	0	0	0	0	0	13.8	43.7	204	6.05	0.771	0.0102	3	1	0	1	1	0	1	1	0	1	0
TBN 151	800	1	55	1	1	1	0	1	1	1	1	0	0	0	0	0	13	39.4	126	2.76	0.2494	0.0324	3	0	0	0	0	0	0	0	0	0	1
TBN 152	801	1	30	0	0	0	0	0	0	0	0	0	0	0	0	0			0	0	0.3304	0.0535	3	0	0	0	0	0	0	0	0	0	0
TBN 153	802	0	31	1	1	1	0	1	0	0	1	0	0	0	0	0	19.3	57.1	513	7.71	0.1571	-0.041	3	0	0	0	0	0	0	0	0	0	0
TBN 154	803	0	45	1	0	0	0	1	1	1	1	1	0	0	0	0	16.6	50.7	169	8.55	0.0591	0.0461	3	0	0	0	0	0	0	0	0	0	0
TBN 155	804	0	22	1	1	0	0	0	0	1	0	1	0	0	0	0	16.4	49.3	228	8.65	0.1605	0.0533	3	0	0	0	0	0	0	0	0	0	0
TBN 156	805	0	25	1	1	1	0	0	0	1	0	0	0	0	0	0	16.8	50.8	140	4.58	0.0661	0.0598	3	0	0	0	0	0	0	0	0	0	1
TBN 157	806	0	34	1	1	1	1	1	1	1	1	0	0	0	0	1	15.7	48.2	243	6.28	0.0643	0.0619	3	0	0	0	0	0	0	0	0	0	0
TBN 158	807	0	2	1	0	1	0	0	0	1	0	0	0	0	0	0	13.3	41	297	8.69	0.1911	0.0391	3	0	0	0	0	0	0	0	0	0	0
TBN 159	808	1	19	1	0	1	0	0	0	1	0	0	0	0	0	0	13.8	41.4	219	6.07	0.3567	0.0464	3	0	0	0	0	0	0	0	0	0	0
TBN 160	809	0	4	1	1	1	0	0	0	0	1	0	0	0	0	0	12.1	35.5	192	8.05	0.2497	0.0196	3	0	0	0	0	0	0	0	0	0	0
TBN 161	810	1	56	1	0	1	0	1	0	0	0	0	0	0	0	0	12.7	39.2	278	8.26	0.168	0.0143	3	0	0	0	0	0	0	0	0	0	0
TBN 162	811	0	55	0	0	0	0	0	0	0	0	0	0	0	0	0			0	0	0.1504	0.0288	3	0	0	0	0	0	0	0	0	0	0
TBN 163	812	0	54	1	1	1	0	1	1	1	0	1	0	0	0	0	16.3	47.8	130	4.62	0.5379	-0.0164	3	1	0	1	1	0	1	1	0	1	1
TBN 164	813	1	27	1	1	2	1	1	1	1	1	1	0	0	0	0	13.4	40.6	138	2.6	0.7051	0.0835	3	1	0	1	1	0	1	1	0	1	1
TBN 165	814	0	5	1	1	0	0	0	0	1	1	0	0	0	0	0	12.5	38.9	292	3.39	0.1262	0.0583	3	0	0	0	0	0	0	0	0	0	0
TBN 167	815	0	25	1	1	1	1	1	1	1	1	0	0	0	0	0	11.4	43.1	225	14.9	0.3775	0.0152	3	0	0	0	0	0	0	0	0	0	0
TBN 169	816	1	40	1	0	1	0	0	0	0	0	0	0	0	0	0			0	0	0.2107	0.1562	3	0	0	0	0	0	0	0	1	1	0
TBN 170	817	0	54	1	0	0	0	0	0	0	0	0	0	0	0	0	17.1	52.1	158	7.82	0.2463	0.0105	3	0	0	0	0	0	0	0	0	0	1
TBN 171	818	0	18	1	1	1	0	0	0	0	1	0	0	0	0	0	15.9	46.5	158	10.6	0.0828	0.0167	3	0	0	0	0	0	0	0	0	0	1
TBN 172	819	0	44	1	1	1	1	1	1	1	1	1	0	0	0	0	15.4	47.7	197	5.18	0.2234	-0.0081	3	0	0	0	0	0	0	0	0	0	0
TBN 173	820	0	74	1	1	0	0	1	0	0	1	0	0	0	0	0	13.1	40.8	140	5.63	0.1178	0.045	3	0	0	0	0	0	0	0	0	0	0
TBN 174	821	0	12	1	0	1	0	1	0	0	0	0	0	0	0	0	16.9	6.55	179	6.55	0.2521	-0.0686	3	0	0	0	0	0	0	0	0	0	0
TBN 175	822	0	19	1	1	1	0	0	0	1	0	0	0	0	0	0	15.5	46.4	205	6	0.7244	0.013	3	1	0	1	1	0	1	1	0	1	0
TBN 176	823	1	50	1	1	1	1	1	1	1	1	1	0	0	0	0	16.1	49.6	295	6.04	0.0378	0.0019	3	0	0	0	0	0	0	0	0	0	0
TBN 177	824	1	25	1	1	1	1	1	1	0	1	0	0	0	0	0	13.7	41.6	139	6.78	0.1587	0.1183	3	0	0	0	0	0	0	0	0	0	0
TBN 178	825	1	10	1	1	1	0	0	0	1	1	0	0	0	0	0	13.9	42.6	270	5.12	0.3321	0.0096	3	0	0	0	0	0	0	0	0	0	1
TBN 179	826	0	2	1	0	0	0	0	0	0	0	0	0	0	0	1	13.1	39.6	346	4.88	0.1614	-0.0399	3	0	0	0	0	0	0	0	0	0	0
TBN 180	827	1	7	1	0	0	0	0	0	0	0	0	1	0	0	0	12.8	38.5	184	7.9	0.315	-0.0055	3	0	0	0	0	0	0	0	0	0	0
TBN 181	828	1	1	1	0	0	0	0	0	0	0	0	0	0	0	0	11.1	33.9	249	5.67	0.3267	0.0001	3	0	0	0	0	0	0	0	0	0	0
TBN 182	829	1	11	1	1	1	0	0	0	0	1	0	0	0	0	0	12	40	103	2.09	0.116	0.0057	3	0	0	0	0	0	0	0	0	0	1
TBN 183	830	1	1	1	0	0	0	0	0	0	0	0	0	0	0	0	14.5	44.6	107	3.66	0.3597	0.0065	3	0	0	0	0	0	0	0	0	0	0
TBN 184	831	0	23	1	0	1	1	1	0	1	1	1	0	0	0	0	17	49	131	3.3	0.3279	0.0375	3	0	0	0	0	0	0	0	0	0	1
TBN 185	832	1	25	1	1	1	1	1	1	1	0	1	0	0	0	1	14.3	41.7	147	2.32	0.2966	0.0478	3	0	0	0	0	0	0	0	0	0	1
TBN 188	833	1	16	1	1	0	1	1	0	1	1	0	0	0	0	0	13.6	41	160	3.2	0.1479	0.0249	3	0	0	0	0	0	0	0	0	0	0
TBN 189	834	0	20	1	0	1	1	0	1	1	0	0	0	0	0	0	16.1	49.2	155	4.96	0.0504	-0.0199	3	0	0	0	0	0	0	0	0	0	1
TBN 190	835	1	32	1	1	0	0	1	0	0	0	0	0	0	0	0	13.5	41.7	161	4.03	0.2407	-0.0065	3	0	0	0	0	0	0	0	0	0	0
TBN 191	836	1	25	1	1	1	1	1	1	1	0	0	0	0	0	0	13.3	36.4	181	3.37	0.075	-0.0038	3	0	0	0	0	0	0	0	0	0	0
TBN 193	837	0	42	1	1	1	1	1	0	0	0	0	0	0	0	0	16.7	46.9	136	5.15	0.165	0.0111	3	0	0	0	0	0	0	0	0	0	0
TBN 194	838	0	47	1	1	0	0	0	0	1	0	0	0	0	0	0	12.6	32	235	9.69	0.0862	0.0192	3	0	0	0	0	0	0	0	0	0	0
TBN 197	839	1	45	1	1	0	1	1	0	0	1	0	0	0	0	0	15.8	48.4	179	4.53	0.2445	0.0676	3	0	0	0	0	0	0	0	0	0	1
TBN 198	840	0	42	1	0	1	0	0	0	1	0	0	0	0	0	0	12	34.4	213	3.69	0.0597	0.046	3	0	0	0	0	0	0	0	0	0	0
TBN 199	841	1	23	1	0	0	0	0	0	0	0	0	1	0	0	0	14.6	41.5	159	3.39	0.0553	0.0445	3	0	0	0	0	0	0	0	0	0	0
TBN 200	842	0	22	1	1	0	1	0	0	0	0	0	0	0	0	0	15.96	49.2	132	5.82	0.0709	0.0416	3	0	0	0	0	0	0	0	0	0	0
TBN 201	843	1	23	1	0	1	0	0	0	1	1	0	0	0	0	0	15.4	43.9	246	9.7	-0.1353	0.1155	3	0	0	0	0	0	0	0	0	0	0
TBN 203	844	0	24	1	1	1	0	1	1	1	0	0	0	0	0	0	15	43.1	148	3.07	-0.0135	0.0595	3	0	0	0	0	0	0	0	0	0	1
TBN 204	845	0	43	1	1	1	0	1	1	0	0	0	0	0	0	0	16.2	46.7	159	4.67	-0.0017	0.0235	3	0	0	0	0	0	0	0	0	0	0
TBN 206	846	0	21	1	1	1	0	1	0	0	0	0	0	0	0	0	15.9	47.3	139	4.89	-0.0166	0.0052	3	0	0	0	0	0	0	0	0	0	0
TBN 207	847	0	18	1	1	1	0	0	0	1	1	1	1	0	0	0	17	50.7	160	4.85	0.2503	0.0046	3	0	0	0	0	0	0	0	0	0	0
TBN 208	848	0	26	1	0	1	1	0	1	0	0	0	0	0	1	0	17.6	53.9	135	6.74	0.07	0.0159	3	0	0	0	0	0	0	0	0	0	0
TBN 209	849	0	58	1	0	1	0	1	0	0	0	0	0	0	0	0	16.4	50.2	134	4.71	-0.1109	0.0419	3	0	0	0	0	0	0	0	0	0	0
TBN 210	850	0	30	1	0	0	0	0	0	0	0	0	0	0	0	0	15.7	48.7	189	8.19	0.2425	0.1417	3	0	0	0	0	0	0	0	1	1	0
TBN 211	851	0	51	1	0	1	0	0	0	0	0	0	0	0	0	0	15.5	46.6	150	6.78	0.031	0.047	3	0	0	0	0	0	0	0	0	0	1
TBN 212	852	0	21	1	0	0	0	0	0	0	0	0	0	0	0	0	17.4	51.8	260	8.25	0.006	0.0585	3	0	0	0	0	0	0	0	0	0	0
TBN 213	853	0	41	1	1	1	0	0	0	1	1	1	0	0	0	0	15.8	48.9	194	9.41	0.0882	0.0537	3	0	0	0	0	0	0	0	0	0	0
TBN 214	854	1	19	1	0	0	0	1	0	1	1	0	0	0	0	0	14.5	44	180	3.35	-0.1556	0.0298	3	0	0	0	0	0	0	0	0	0	0
TBN 215	855	1	42	1	0	1	0	0	0	1	0	0	0	0	0	0	15.9	50.2	257	4.59	0.149	0.1624	3	0	0	0	0	0	0	0	1	1	1
TBN 219	856	1	74	1	0	0	0	1	0	0	0	0	0	0	0	0	13.5	43.8	176	6.11	0.1575	0.0663	3	0	0	0	0	0	0	0	0	0	0
TBN 221	857	0	51	1	1	1	1	1	1	0	0	0	0	0	0	0	15.2	47.3	131	3.29	-0.0282	-0.0124	3	0	0	0	0	0	0	0	0	0	0
TBN 223	858	0	27	1	0	1	0	0	0	0	0	0	0	0	0	0	15.5	47.6	220	8.62	0.1055	0.0148	3	0	0	0	0	0	0	0	0	0	0
TBN 226	859	0	1	1	0	0	0	0	0	0	1	0	0	0	0	0	11.4	34.5	234	6.8	0.2166	0.0469	3	0	0	0	0	0	0	0	0	0	1
TBN 227	860	0	51	1	1	1	0	0	0	1	1	0	0	0	0	0	13.5	41.1	306	5.8	0.2198	0.5356	3	0	1	1	0	1	1	0	1	1	0
TBN 229	861	0	19	1	0	1	0	0	0	1	0	0	1	0	0	0	15.9	48.4	119	4.44	0.2079	0.0275	3	0	0	0	0	0	0	0	0	0	0
TBN 232	862	0	20	1	0	1	0	0	0	1	0	0	0	0	0	0	15.5	47.7	311	6.93	0.1222	0.0153	3	0	0	0	0	0	0	0	0	0	0
TBN 233	863	1	50	1	1	0	0	1	1	1	1	0	0	0	0	0	13.7	43.5	281	4.34	0.1171	0.0301	3	0	0	0	0	0	0	0	0	0	1
TBN 234	864	0	45	1	1	1	0	1	1	1	0	0	0	0	0	0	15.3	46.3	125	3.7	0.0473	0.0223	3	0	0	0	0	0	0	0	0	0	0
TBN 235	865	0	44	1	0	1	1	1	0	0	0	0	0	0	0	0	16.4	48.2	144	5.15	-0.297	0.0399	3	0	0	0	0	0	0	0	0	0	0
TBN 236	866	1	51	1	1	1	0	1	0	1	1	0	0	0	0	0	15.7	47.6	153	4.33	0.2944	0.1262	3	0	0	0	0	0	0	0	0	0	0
TBN 239	867	1	52	1	0	1	0	0	0	1	0	0	0	0	0	0	15.1	44.9	287	9.66	0.2869	0.4205	3	0	1	1	0	1	1	0	1	1	0
TBN 240	868	0	17	1	0	0	0	1	0	0	0	0	0	0	0	0	16.5	51.1	188	4.9	0.1212	0.0193	3	0	0	0	0	0	0	0	0	0	0
TBN 241	869	0	17	1	0	1	0	0	0	1	0	0	0	0	0	0	17.4	50.3	152	6.77	0.1462	0.0577	3	0	0	0	0	0	0	0	0	0	0
TBN 242	870	0	16	1	0	1	0	1	0	0	0	0	0	0	0	0	15.6	47.9	152	8.68	0.1039	0.0347	3	0	0	0	0	0	0	0	0	0	0
TBN 243	871	0	13	1	0	1	0	0	0	1	0	0	0	0	0	0	15.4	45.5	267	9.11	0.046	0.0144	3	0	0	0	0	0	0	0	0	0	0
TBN 244	872	1	24	1	0	1	0	0	0	1	0	0	0	0	0	0	16.1	49.6	114	3.72	0.1896	-0.0035	3	0	0	0	0	0	0	0	0	0	0
TBN 245	873	1	54	1	0	1	0	0	0	1	0	0	0	0	0	0	13.6	41.8	199	7	0.128	-0.0048	3	0	0	0	0	0	0	0	0	0	0
TBN 246	874	0	23	1	0	1	0	0	0	1	0	0	0	0	0	0	17	51.5	284	4.93	0.0757	0.0019	3	0	0	0	0	0	0	0	0	0	0
TBN 247	875	1	17	1	0	1	0	0	0	1	0	0	0	0	0	0	13.7	40.8	108	6.5	0.0675	-0.0005	3	0	0	0	0	0	0	0	0	0	0
TBN 248	876	1	53	1	0	1	0	0	0	1	0	0	0	0	0	0	12.4	38	133	3	0.3174	0.0492	3	0	0	0	0	0	0	0	0	0	0
TBN 249	877	1	23	1	0	0	0	0	0	0	1	0	0	0	0	0	13.11	40.2	115	7.32	-0.3407	0.0311	3	0	0	0	0	0	0	0	0	0	0
TBN 250	878	0	58	1	1	1	0	0	0	1	1	0	0	0	0	0	14.5	44.6	177	6.96	0.0127	0.0697	3	0	0	0	0	0	0	0	0	0	0
TBN 251	879	0	7	1	1	1	0	0	0	0	1	0	0	0	0	0	13.4	42.6	218	8.67	0.373	0.0111	3	0	0	0	0	0	0	0	0	0	0
TBN 252	880	1	5	1	0	0	0	0	0	0	0	0	0	0	0	0	13.2	40	165	4.57	0.2611	0.0576	3	0	0	0	0	0	0	0	0	0	0
TBN 254	881	1	19	1	0	0	0	0	0	1	0	0	0	0	0	0	15.8	47.8	205	5.07	0.1157	0.0114	3	0	0	0	0	0	0	0	0	0	0
TBN 255	882	0	20	1	0	1	0	1	1	1	0	1	0	0	0	0	15.9	46.8	208	6.36	0.5984	0.035	3	1	0	1	1	0	1	1	0	1	0
TBN 260	883	1	43	1	0	1	0	1	1	1	0	0	0	0	0	0	41.5	13.8	154	9.53	0.2761	0.0181	3	0	0	0	0	0	0	0	0	0	0
TBN 261	884	1	53	1	0	1	0	0	1	1	0	0	0	0	0	0	13.5	41.5	105	8.46	0.7375	0.0507	3	1	0	1	1	0	1	1	0	1	0
TBN 262	885	1	16	1	0	1	0	0	0	0	0	0	1	0	0	0	13.5	40.3	216	7.77	0.2096	0.0113	3	0	0	0	0	0	0	0	0	0	0
TBN 263	886	1	58	1	0	1	0	0	1	1	0	0	0	0	0	0	14.1	42.9	253	5.55	0.0557	0.0253	3	0	0	0	0	0	0	0	0	0	0
TBN 266	887	0	9	1	1	1	0	0	0	0	1	0	0	0	0	0	13	39.5	173	6.05	0.2582	0.0412	3	0	0	0	0	0	0	0	0	0	0
TBN 268	888	0	16	1	0	1	0	0	0	1	0	0	0	0	0	0	16.5	50.6	162	3.82	-0.0032	0.0491	3	0	0	0	0	0	0	0	0	0	0
TBN 270	889	1	13	1	0	1	0	0	0	1	0	0	0	0	0	0	14.7	39.6	187	2.49	0.0717	0.0469	3	0	0	0	0	0	0	0	0	0	0
TBN 276	890	0	26	1	1	1	0	0	0	0	0	0	0	0	0	0	54.9	44.8	241	4.47	0.0875	0.0319	3	0	0	0	0	0	0	0	0	0	0
TBN 279	891	0	32	1	0	0	1	1	1	0	0	0	0	0	0	0	14.5	44.6	178	3.83	0.2448	0.0258	3	0	0	0	0	0	0	0	0	0	0
TBN 280	892	0	39	1	1	1	0	1	0	0	1	0	0	0	0	0			0	0	0.2281	0.0568	3	0	0	0	0	0	0	0	0	0	0
TBN 281	893	0	16	1	1	1	0	1	0	0	1	0	0	0	0	0	45.9	297	0	8.64	0.1594	0.0724	3	0	0	0	0	0	0	0	0	0	0
TBN 282	894	0	51	1	0	1	0	1	1	0	0	0	0	0	0	0	14.3	44.1	236	8.83	0.2474	-0.1554	3	0	0	0	0	0	0	0	0	0	0
TBN 287	895	0	47	1	1	1	0	0	1	1	1	0	0	0	0	0	14.9	49.8	241	4.97	0.3223	0.4733	3	0	1	1	0	1	1	0	1	1	0
TBN 292	896	1	16	1	1	0	0	0	0	1	0	0	0	0	0	0	10.3	33.9	242	8.32	0.0969	0.031	3	0	0	0	0	0	0	0	0	0	0
TBN 294	897	0	57	1	0	1	0	1	0	0	0	0	0	0	0	0	18.2	55.3	177	6.14	0.0735	0.1014	3	0	0	0	0	0	0	0	0	0	0
TBN 295	898	0	15	1	1	1	0	0	0	0	0	0	0	0	0	0	17.1	50.9	243	5.06	-0.1942	0.0234	3	0	0	0	0	0	0	0	0	0	0
TBN 296	899	0	40	1	0	1	0	0	0	1	0	0	0	0	0	0	17.4	52.3	157	7.08	0.1926	0.0887	3	0	0	0	0	0	0	0	0	0	0
TBN 297	900	0	16	1	1	1	0	1	0	1	0	0	1	0	0	0	13.5	41.8	203	5.29	-0.0868	0.1018	3	0	0	0	0	0	0	0	0	0	0
TBN 351	901	0	6	1	0	1	0	0	0	1	0	0	0	0	0	0	12	39.2	193	8.72	0.0683	0.0175	3	0	0	0	0	0	0	0	0	0	0
TBN 352	902	1	9	1	1	1	0	1	1	1	1	0	0	0	0	0	13.8	42.5	160	2.78	0.1131	0.0214	3	0	0	0	0	0	0	0	0	0	0
TBN 353	903	0	38	1	1	0	0	0	0	0	0	0	0	0	0	0	17	50.7	216	7.71	0.082	0.0971	3	0	0	0	0	0	0	0	0	0	0
TBN 355	904	0	62	1	1	0	0	1	1	0	0	0	0	0	0	0	15.6	45.9	251	8.9	0.0903	0.0771	3	0	0	0	0	0	0	0	0	0	0
TBN 356	905	1	36	1	0	1	0	0	0	0	0	0	0	0	0	0	13.8	42.7	226	9.88	0.0868	0.5051	3	0	1	1	0	1	1	0	1	1	0
TBN 359	906	0	1	1	1	0	0	0	0	1	1	0	0	0	0	0	10.9	35	256	6.83	0.047	0.0078	3	0	0	0	0	0	0	0	0	0	0
TBN 360	907	0	2	1	1	1	0	0	0	1	1	0	0	0	0	0	11.1	31.8	200	9.88	-0.0449	0.014	3	0	0	0	0	0	0	0	0	0	0
TBN 361	908	1	8	1	0	0	0	0	0	1	0	0	0	0	0	0	13.6	46.4	226	4.24	0.1439	0.0164	3	0	0	0	0	0	0	0	0	0	0
TBN 362	909	1	11	1	0	1	0	0	0	0	0	0	0	0	0	0	13.8	40.8	231	5.16	-0.056	0.0101	3	0	0	0	0	0	0	0	0	0	0
TBN 366	910	1	49	1	1	1	0	0	1	1	1	0	0	0	0	0	15.1	45.3	187	4.37	0.1806	0.0775	3	0	0	0	0	0	0	0	0	0	0
TBN 367	911	1	37	1	0	0	0	0	0	1	0	0	0	0	0	0	13.9	43.2	236	8.33	0.0509	0.0167	3	0	0	0	0	0	0	0	0	0	0
TBN 369	912	0	20	1	1	1	0	0	0	1	0	0	0	0	0	0	15.6	46.5	130	9.45	0.2848	0.2626	3	0	1	1	0	1	1	0	1	1	0
TBN 370	913	0	14	1	0	0	0	0	0	1	0	0	0	0	0	0	17.7	53.1	289	7.42	0.0609	0.0549	3	0	0	0	0	0	0	0	0	0	0
TBN 371	914	1	23	0	0	0	0	0	0	0	0	0	0	0	0	0			0	0	0.0024	0.047	3	0	0	0	0	0	0	0	0	0	0
TBN 372	915	0	0.7	1	0	1	0	0	0	0	0	0	0	0	0	0	11.7	35.7	261	8.43	0.0684	0.0351	3	0	0	0	0	0	0	0	0	0	0
TBN 373	916	1	12	1	0	1	0	0	0	1	0	0	0	0	0	0	15.2	46.7	196	5.29	0.0823	0.2806	3	0	1	1	0	1	1	0	1	1	0
TBN 375	917	0	8	1	0	1	0	0	0	0	0	0	0	0	0	0	14	42	198	6.35	-0.012	-0.0195	3	0	0	0	0	0	0	0	0	0	0
TBN 380	918	0	26	1	0	1	0	0	0	0	0	0	0	0	0	0	14.3	44.7	170	8.32	0.1932	0.0239	3	0	0	0	0	0	0	0	0	0	0
TBN 386	919	0	22	1	0	1	0	0	0	0	0	0	0	0	0	0	16.8	49.5	249	6.04	0.0777	0.0122	3	0	0	0	0	0	0	0	0	0	0
TBN 393	920	1	17	1	1	1	0	0	0	1	1	0	0	0	0	0	13.5	41.2	293	8.43	0.1499	0.0302	3	0	0	0	0	0	0	0	0	0	0
TBN 397	921	0	8	1	0	0	0	0	0	1	0	0	0	0	0	0	13.9	41.8	297	5.72	-0.1819	0.0384	3	0	0	0	0	0	0	0	0	0	0
TBN 398	922	1	5	1	0	0	0	0	0	1	0	0	0	0	0	0	12.9	37.9	152	6.68	0.0631	0.0409	3	0	0	0	0	0	0	0	0	0	0
TBN 404	923	0	11	1	0	0	0	0	0	1	0	0	0	0	0	0	13.7	39.7	266	6.18	0.0079	0.0377	3	0	0	0	0	0	0	0	0	0	0
TBN 405	924	0	18	1	0	0	0	0	0	1	0	0	0	0	0	0	14.5	42.8	168	5.81	0.2422	0.0193	3	0	0	0	0	0	0	0	0	0	0
TBN 406	925	1	3	1	0	0	0	0	0	1	0	0	0	0	0	0	11.8	36.9	174	3.6	0.1269	0.0104	3	0	0	0	0	0	0	0	0	0	0
TBN 408	926	0	36	1	0	0	0	1	0	1	0	0	0	0	0	0	9.16	26.6	153	5.84	0.1101	0.064	3	0	0	0	0	0	0	0	0	0	0
TBN 410	927	0	5	1	0	1	0	0	0	1	0	0	0	0	0	0	12.6	38.5	253	7.63	0.0367	0.229	3	0	1	1	0	1	1	0	1	1	0
TBN 413	928	0	63	1	1	1	0	0	0	1	0	0	0	0	0	0	14.6	43.8	161	6.46	0.0736	0.0464	3	0	0	0	0	0	0	0	0	0	0
TBN 416	929	0	13	1	0	0	0	0	0	0	0	0	0	0	0	0	15.1	43.4	169	5.33	0.332	0.0446	3	0	0	0	0	0	0	0	0	0	0
TBN 418	930	1	11	1	0	1	0	0	0	1	0	0	0	0	0	0	13.9	41.4	249	8.64	0.2968	0.0648	3	0	0	0	0	0	0	0	0	0	0
TBN 428	931	1	11	1	0	1	0	0	0	1	0	0	0	0	0	0	15.4	45	214	5.01	0.349	0.027	3	0	0	0	0	0	0	0	0	0	0
TBN 429	932	1	39	0	0	0	0	0	0	0	0	0	0	0	0	0			0	0	0.2155	0.1242	3	0	0	0	0	0	0	0	0	0	0
TBN 431	933	0	20	0	0	0	0	0	0	0	0	0	0	0	0	0			0	0	0.1915	0.0574	3	0	0	0	0	0	0	0	0	0	0
TBN 434	934	0	9	0	0	0	0	0	0	0	0	0	0	0	0	0			0	0	-0.056	0.0401	3	0	0	0	0	0	0	0	0	0	0
TBN 436	935	0	42	0	0	0	0	0	0	0	0	0	0	0	0	0			0	0	0.0509	0.0368	3	0	0	0	0	0	0	0	0	0	0
TBN 441	936	0	20	1	1	1	0	0	1	1	1	0	0	0	0	0	15	43.4	195	8.21	0.1909	0.0545	3	0	0	0	0	0	0	0	0	0	0
TBN 443	937	0	4	1	0	1	0	0	0	1	0	0	0	0	0	0	12.5	37.1	206	9.24	0.2607	0.0263	3	0	0	0	0	0	0	0	0	0	0
TBN 444	938	0	49	1	0	0	0	0	0	1	0	0	0	0	0	0	15	47	205	7.8	0.1109	0.072	3	0	0	0	0	0	0	0	0	0	0
TBN 445	939	1	20	1	0	1	0	0	0	0	0	0	0	0	0	0	11.4	34	190	9.11	0.2414	0.0625	3	0	0	0	0	0	0	0	0	0	0
TBN 446	940	0	3	1	1	0	0	0	0	1	1	0	0	0	0	0	15.3	43.5	142	3.99	0.3348	0.0138	3	0	0	0	0	0	0	0	0	0	0
TBN 447	941	1	24	1	0	0	0	0	0	1	0	0	0	0	0	0	14.3	41.3	163	3.58	0.3046	0.0351	3	0	0	0	0	0	0	0	0	0	0
TBN 449	942	0	32	1	1	0	0	1	1	0	0	0	0	0	0	0	17.1	48.6	201	3.73	-0.1061	0.0641	3	0	0	0	0	0	0	0	0	0	0
TBN 450	943	0	3	1	1	0	0	0	0	0	1	0	0	0	0	1	12.7	37.8	214	6.31	0.279	0.0475	3	0	0	0	0	0	0	0	0	0	0
TBN 453	944	0	36	1	1	1	1	0	0	1	1	0	0	0	0	0	15	46	158	7.77	0.2628	0.1006	3	0	0	0	0	0	0	0	0	0	0
TBN 456	945	1	18	1	0	1	0	0	0	0	0	0	0	0	0	0	16.3	47.1	149	4.5	0.1927	0.071	3	0	0	0	0	0	0	0	0	0	0
TBN 457	946	1	2	1	0	0	0	0	0	1	0	0	0	0	0	0	12.6	36.9	122	6.33	0.2395	0.007	3	0	0	0	0	0	0	0	0	0	0
TBN 458	947	1	4	1	0	0	0	0	0	1	0	0	0	0	0	0	12	35.9	124	5.17	0.4004	0.0116	3	0	0	0	0	0	0	0	0	0	0
TBN 461	948	0	15	1	1	0	0	0	1	1	0	0	0	0	0	0	16.3	48.6	142	2.89	0.3086	0.0928	3	0	0	0	0	0	0	0	0	0	0
TBN 462	949	0	63	1	0	1	0	0	0	1	0	0	0	0	0	0	13.9	41.6	185	4.65	0.0661	0.08	3	0	0	0	0	0	0	0	0	0	0
TBN 463	950	1	4	1	0	0	0	0	0	0	0	0	0	0	0	0	12.3	37.1	234	7.11	0.4157	0.0308	3	0	0	0	0	0	0	0	0	0	0
TBN 464	951	0	5	1	0	0	0	0	0	1	0	0	0	0	0	0	12.4	37.2	164	9.98	0.188	0.0382	3	0	0	0	0	0	0	0	0	0	0
TBN 466	952	0	2	1	0	0	0	0	0	1	0	0	0	0	0	0	13.6	39.7	215	8.36	0.0373	0.056	3	0	0	0	0	0	0	0	0	0	0
TBN 472	953	0	31	1	0	1	1	0	0	1	0	0	0	0	0	0	17	50.1	173	4.07	0.0698	0.0914	3	0	0	0	0	0	0	0	0	0	0
TBN 473	954	0	12	1	0	1	0	0	0	0	0	0	0	0	0	0	15.5	46.3	197	5.58	0.108	0.0644	3	0	0	0	0	0	0	0	0	0	0
TBN 480	955	0	1	1	0	1	0	0	0	1	0	0	0	0	0	0	12	35.6	145	7.79	0.1184	0.0078	3	0	0	0	0	0	0	0	0	0	0
TBN 481	956	0	43	1	0	1	0	0	0	1	0	0	0	0	0	0	16.3	49.1	116	6.17	0.1775	0.0256	3	0	0	0	0	0	0	0	0	0	0
TBN 482	957	0	18	1	0	1	0	0	0	1	0	0	0	0	0	0	15.7	47.1	189	7.87	0.5205	0.0294	3	1	0	1	1	0	1	1	0	1	0
TBN 483	958	1	50	1	0	1	0	0	0	1	0	0	0	0	0	0	13.7	40	386	8.57	0.0907	0.0664	3	0	0	0	0	0	0	0	0	0	0
TBN 484	959	0	14	1	0	1	1	1	1	1	1	0	0	0	0	0	15.7	47.3	174	2.66	0.2747	0.0519	3	0	0	0	0	0	0	0	0	0	0
TBN 488	960	1	61	1	0	0	0	0	0	1	0	0	0	0	0	0	12.4	39.1	196	7.05	0.226	0.1462	3	0	0	0	0	0	0	0	1	1	0
TBN 490	961	0	2	1	0	1	0	0	0	0	0	0	0	0	0	0	12.1	35.8	236	4.31	0.0554	0.0397	3	0	0	0	0	0	0	0	0	0	0
TBN 491	962	1	4	1	0	1	0	0	0	0	0	0	0	0	0	0	12.4	36.4	103	2.76	0.003	0.0341	3	0	0	0	0	0	0	0	0	0	0
TBN 493	963	1	55	1	1	0	0	0	1	0	1	0	0	0	0	0	11.8	34.9	220	9.72	-0.0875	0.0423	3	0	0	0	0	0	0	0	0	0	0
TBN 495	964	1	44	1	1	1	0	0	0	1	1	0	0	0	0	0	13.2		194	6.75	0.133	0.1038	3	0	0	0	0	0	0	0	0	0	0
TBN 496	965	1	50	1	0	0	0	0	0	1	0	0	0	0	0	0	13.2	39.3	210	2.61	0.095	0.4611	3	0	1	1	0	1	1	0	1	1	0
TBN 497	966	0	0.8	1	0	0	0	0	0	0	0	0	0	0	0	0	9.63	29.8	290	5.93	0.1578	0.0051	3	0	0	0	0	0	0	0	0	0	0
TBN 498	967	0	5	1	0	0	0	0	0	0	0	0	0	0	0	0	13.6	40.5	237	4.95	-0.0256	-0.0127	3	0	0	0	0	0	0	0	0	0	0
TBN 499	968	1	38	1	0	1	0	1	0	1	0	0	0	0	0	0	13.2	39.8	144	5.02	0.1534	0.0653	3	0	0	0	0	0	0	0	0	0	0
TBN 500	969	0	12	0	0	0	0	0	0	0	0	0	0	0	0	0			0	0	0.126	0.0242	3	0	0	0	0	0	0	0	0	0	0
TBN 502	970	1	79	1	1	1	0	1	0	1	1	0	0	0	0	0	14.5	49	159	9.9	0.1194	0.0645	3	0	0	0	0	0	0	0	0	0	0
TBN 503	971	1	4	1	0	0	0	0	0	0	0	0	0	0	0	0	10.8	32.9	178	6.25	0.0908	0.0147	3	0	0	0	0	0	0	0	0	0	0
TBN 504	972	0	3	1	0	0	0	0	0	1	0	0	0	0	0	0	14	42	148	6.64	0.3569	0.0192	3	0	0	0	0	0	0	0	0	0	0
TBN 505	973	0	7	1	0	0	0	0	0	0	0	0	0	0	0	0	11.7	37	173	3.93	0.0805	0.0343	3	0	0	0	0	0	0	0	0	0	0
TBN 506	974	0	6	1	0	1	0	0	0	1	0	0	0	0	0	0	15.6	47	188	6.6	0.0306	0.0425	3	0	0	0	0	0	0	0	0	0	0
TBN 507	975	1	19	1	1	1	0	1	1	1	1	0	0	0	0	0	14.1	41.4	218	8.29	0.3953	0.0417	3	0	0	0	0	0	0	0	0	0	0
TBN 508	976	1	50	1	1	1	0	1	0	1	0	0	0	0	0	0	12.1	37.3	117	4.89	0.1332	0.0593	3	0	0	0	0	0	0	0	0	0	0
TBN 509	977	0	1	1	0	0	0	0	0	1	0	0	0	0	0	0	11.1	33	130	5.02	0.1876	0.0718	3	0	0	0	0	0	0	0	0	0	0
TBN 510	978	0	0.7	1	0	0	0	0	0	1	0	0	0	0	0	0	12.9	37.9	256	9.63	0.024	0.0035	3	0	0	0	0	0	0	0	0	0	0
TBN 511	979	0	3	1	0	0	0	0	0	1	0	0	0	0	0	0	13.6	39.4	183	6.83	0.1907	0.022	3	0	0	0	0	0	0	0	0	0	0
TBN 512	980	0	5	1	0	0	0	0	0	1	0	0	0	0	0	0	12.6	38.1	203	7.07	0.0924	0.0049	3	0	0	0	0	0	0	0	0	0	0
TBN 513	981	1	2	1	0	0	0	0	0	0	0	0	0	0	0	0	11.8	35	161	7.31	0.3524	0.0162	3	0	0	0	0	0	0	0	0	0	0
TBN 514	982	1	14	1	0	1	0	0	0	0	1	1	0	0	0	0	14.6	42.9	159	2.71	0.825	0.048	3	1	0	1	1	0	1	1	0	1	0
TBN 515	983	0	9	1	0	0	0	0	0	0	0	0	0	0	0	0	14.2	42.3	211	6.51	0.002	0.0355	3	0	0	0	0	0	0	0	0	0	0
TBN 516	984	1	6	1	0	0	0	0	0	0	0	0	0	0	0	0	14.7	44.2	102	7.1	0.066	0.0383	3	0	0	0	0	0	0	0	0	0	0
TBN 517	985	1	20	1	1	1	0	1	0	0	1	0	0	0	0	0	13.6	42	190	7.08	0.398	0.0474	3	0	0	0	0	0	0	0	0	0	0
TBN 521	986	0	13	1	0	0	0	0	0	1	0	0	0	0	0	0	15.2	44.9	154	5.18	-0.0659	0.0282	3	0	0	0	0	0	0	0	0	0	0
TBN 522	987	0	44	1	1	1	0	1	1	0	0	0	0	0	0	0	15.5	43.7	192	6.68	0.246	0.042	3	0	0	0	0	0	0	0	0	0	0
TBN 523	988	0	3	1	0	0	0	0	0	1	0	0	0	0	0	0	13.1	39	223	4.74	-0.026	0.0154	3	0	0	0	0	0	0	0	0	0	0
TBN 524	989	0	51	1	1	1	0	1	1	1	1	0	0	0	0	0	14.4	42.2	106	7.01	0.0678	0.0337	3	0	0	0	0	0	0	0	0	0	0
TBN 525	990	0	83	1	1	1	0	0	0	1	1	1	0	0	0	0	11.8	34.3	326	8.82	0.0664	0.0158	3	0	0	0	0	0	0	0	0	0	0
TBN 528	991	1	50	1	0	0	0	0	0	1	0	0	0	0	0	0	14	41.7	346	7.85	0.201	0.0172	3	0	0	0	0	0	0	0	0	0	0
TBN 534	992	0	23	1	0	1	0	1	0	1	0	0	0	0	0	0	15.5	46.6	105	6.67	-0.037	0.0076	3	0	0	0	0	0	0	0	0	0	0
TBN 535	993	1	65	1	1	1	0	1	0	1	1	0	0	0	0	0	13.8	40.6	197	5.52	0.0411	0.2951	3	0	1	1	0	1	1	0	1	1	0
TBN 536	994	0	6	1	0	1	0	0	0	1	0	0	0	0	0	0	13.7	41.3	286	6.73	-0.0486	0.0523	3	0	0	0	0	0	0	0	0	0	0
TBN 537	995	1	59	1	1	1	1	0	0	1	1	0	0	0	0	0	15	49.5	160	8.15	-0.2996	0.0003	3	0	0	0	0	0	0	0	0	0	0
TBN 540	996	1	31	1	0	0	0	0	0	1	0	0	0	0	0	0	13.7	40.8	315	8.55	-0.0245	0.0173	3	0	0	0	0	0	0	0	0	0	0
TBN 541	997	1	6	1	0	1	0	0	0	0	0	0	0	0	0	0	13.3	39.1	229	6.15	-0.018	0.0638	3	0	0	0	0	0	0	0	0	0	0
TBN 542	998	0	16	1	1	1	0	0	0	1	1	1	1	0	0	0	15.8	47.8	158	3.93	-0.139	0.0309	3	0	0	0	0	0	0	0	0	0	0
TBN 543	999	1	61	1	1	1	0	0	0	1	0	0	0	0	0	0	15.6	44.6	178	3.87	0.1626	0.0925	3	0	0	0	0	0	0	0	0	0	0
TBN 544	1000	0	70	1	1	1	1	0	0	1	1	0	0	0	0	0	16.1	48.2	164	7.01	0.1233	0.4206	3	0	1	1	0	1	1	0	1	1	0
TBN 545	1001	1	55	1	0	1	0	0	0	1	1	0	0	0	0	0	14.1	41.9	320	8.51	0.0916	0.0267	3	0	0	0	0	0	0	0	0	0	0
TBN 546	1002	0	6	1	0	0	0	0	0	1	0	0	0	0	0	0	13.3	39	219	3.37	0.3063	0.0593	3	0	0	0	0	0	0	0	0	0	0
TBN 547	1003	1	0.8	1	0	0	0	0	0	0	0	0	0	0	0	0	13.1	39.5	206	3.17	0.1832	0.0013	3	0	0	0	0	0	0	0	0	0	0
TBN 548	1004	0	1	1	0	0	0	0	0	1	0	0	0	0	0	0	10.6	33.4	155	5.33	0.3199	0.1187	3	0	0	0	0	0	0	0	0	0	0
TBN 549	1005	1	57	1	1	1	0	1	0	0	1	0	0	0	0	0	14.5	39.4	266	7.99	0.1445	0.012	3	0	0	0	0	0	0	0	0	0	0
TBN 551	1006	1	2	1	0	0	0	0	0	1	0	0	0	0	0	0	13.5	46.6	179	4.56	0.1138	-0.0011	3	0	0	0	0	0	0	0	0	0	0
TBN 552	1007	0	74	1	1	1	0	1	1	0	1	0	0	0	0	0	15	44	103	7.81	0.2964	0.0142	3	0	0	0	0	0	0	0	0	0	0
TBN 553	1008	0	49	1	0	0	0	1	0	0	0	0	0	0	0	0	13.9	8.97	196	8.9	0.3543	0.0551	3	0	0	0	0	0	0	0	0	0	0
TBN 554	1009	1	7	1	0	0	0	0	0	0	0	0	0	0	0	0	15.7	45.4	216	5.7	0.33	0.0185	3	0	0	0	0	0	0	0	0	0	0
TBN 555	1010	0	6	1	0	1	0	0	0	0	0	0	0	0	0	0	10.1	29.9	273	4.41	0.0837	0.0454	3	0	0	0	0	0	0	0	0	0	0
TBN 556	1011	1	11	1	0	1	0	0	0	0	0	0	0	0	0	0	12	35.3	313	6.6	0.228	-0.0065	3	0	0	0	0	0	0	0	0	0	0
TBN 557	1012	1	3	1	0	1	0	0	0	0	0	0	0	0	0	0	13.9	42	168	6.62	0.3082	-0.0133	3	0	0	0	0	0	0	0	0	0	0
TBN 558	1013	1	30	1	1	1	0	1	1	1	1	0	0	0	0	0	16.9	50.3	161	16.6	0.1292	0.0166	3	0	0	0	0	0	0	0	0	0	0
TBN 560	1014	1	11	1	0	0	0	0	0	1	0	0	0	0	0	0	13	39	212	9.06	0.5788	0.0097	3	1	0	1	1	0	1	1	0	1	0
TBN 563	1015	1	43	1	1	1	0	0	0	1	1	0	0	0	0	0	13.9	41.4	160	5.98	0.2342	0.0413	3	0	0	0	0	0	0	0	0	0	0
TBN 564	1016	0	17	0	0	0	0	0	0	0	0	0	0	0	0	0			0	0	0.4757	0.0444	3	1	0	1	1	0	1	1	0	1	0
TBN 565	1017	1	56	1	0	0	0	0	0	0	0	0	0	0	0	0			0	0	0.1627	0.0213	3	0	0	0	0	0	0	0	0	0	0
TBN 566	1018	0	7	1	0	1	0	0	0	0	0	0	0	0	0	0	14.6	43.8	214	9.4	0.1952	0.0154	3	0	0	0	0	0	0	0	0	0	0
TBN 567	1019	1	11	1	0	1	0	0	0	0	0	0	0	0	0	0	14.3	42.8	170	3.09	0.4078	0.0806	3	0	0	0	0	0	0	0	0	0	0
TBN 568	1020	0	3	1	0	0	0	0	0	1	0	0	0	0	0	0	12.3	38	241	9.45	0.1736	0.0087	3	0	0	0	0	0	0	0	0	0	0
TBN 569	1021	0	46	1	0	1	0	0	0	0	0	0	0	0	0	0	17.8	53.2	208	8.79	0.0785	0.0369	3	0	0	0	0	0	0	0	0	0	0
TBN 570	1022	0	31	1	0	1	0	0	0	1	0	0	1	0	0	0	15.7	45.8	226	9.11	0.0559	0.0003	3	0	0	0	0	0	0	0	0	0	0
TBN 571	1023	1	3	0	0	0	0	0	0	0	0	0	0	0	0	0			0	0	0.0461	-0.0064	3	0	0	0	0	0	0	0	0	0	0
TBN 573	1024	1	1	1	0	0	0	0	0	0	0	0	0	0	0	0	12.4	38.9	267	4.29	0.1879	0.0085	3	0	0	0	0	0	0	0	0	0	0
TBN 574	1025	1	39	1	1	0	0	0	0	0	1	0	0	0	0	0	8.49	25.4	109	5.51	0.3542	0.0099	3	0	0	0	0	0	0	0	0	0	0
TBN 575	1026	1	16	1	0	0	0	0	0	0	0	0	0	0	0	0	13.1	40.9	192	4.87	0.4598	0.0369	3	0	0	0	0	0	0	0	0	0	0
TBN 576	1027	1	32	1	1	0	0	1	1	0	1	0	0	0	0	0	16	47.3	202	4.01	0.1462	0.0372	3	0	0	0	0	0	0	0	0	0	0
TBN 577	1028	1	30	1	1	0	0	0	1	1	0	0	0	0	0	1	13.7	40.4	138	2.64	0.2218	0.0894	3	0	0	0	0	0	0	0	0	0	0
TBN 578	1029	0	43	1	0	1	0	0	0	0	0	0	0	0	0	0	15.8	4.8	169	6.02	0.2682	0.0469	3	0	0	0	0	0	0	0	0	0	0
TBN 579	1030	0	6	0	0	0	0	0	0	0	0	0	0	0	0	0			0	0	-0.0659	0.011	3	0	0	0	0	0	0	0	0	0	0
TBN 580	1031	0	9	0	0	0	0	0	0	0	0	0	0	0	0	0			0	0	0.1443	0.0531	3	0	0	0	0	0	0	0	0	0	0
TBN 581	1032	1	44	1	0	0	0	0	0	0	0	0	0	0	0	0	14.4	42.7	163	7.95	-0.1163	0.0774	3	0	0	0	0	0	0	0	0	0	0
TBN 582	1033	1	15	1	1	1	1	1	1	1	1	1	1	0	0	0	12.9	40.4	190	3.73	0.203	0.0087	3	0	0	0	0	0	0	0	0	0	0
WGY 132	351	1	8	1	1	1	0	1	0	1	1	0	0	0	0	0	13.2	38.2	3.5	15.63	0.2047	0.0338	2	0	0	0	0	0	0	0	0	0	0
WGY 133	352	0	17	1	1	1	0	1	1	1	1	0	0	0	0	0	14.1	41.2	253	7.66	0.1439	0.0363	2	0	0	0	0	0	0	0	0	0	0
WGY 134	353	0	17	1	1	1	0	1	1	0	1	0	0	0	0	1	11.6	34.7	105	3.08	0.2969	0.0691	2	0	0	0	0	0	0	0	0	0	0
WGY 135	354	1	37	1	1	1	1	1	1	1	1	0	0	0	0	0	13.7	39.7	300	9.08	0.3971	0.0499	2	0	0	0	0	0	0	0	0	0	0
WGY 136	355	1	27	1	0	1	0	0	0	1	0	0	0	0	0	0	13.6	40.1	206	4.42	0.5263	0.0742	2	1	0	1	1	0	1	1	0	1	0
WGY 137	356	0	15	1	1	1	0	1	0	1	1	0	0	0	0	1	5.6	19.5	338	8.04	0.0276	0.0431	2	0	0	0	0	0	0	0	0	0	0
WGY 140	357	1	61	1	1	1	0	1	1	1	1	1	0	1	0	0	13.7	42	195	5.16	0.6955	0.0212	2	1	0	1	1	0	1	1	0	1	0
WGY 141	358	0	11.5	1	0	0	0	0	0	0	0	0	0	0	0	0	14.7	37.8	157	6.32	0.4013	0.0329	2	0	0	0	0	0	0	0	0	0	0
WGY 142	359	0	4	1	1	0	0	0	0	1	1	0	0	0	0	1	10.4	30.3	206	7.3	0.1184	-0.0501	2	0	0	0	0	0	0	0	0	0	0
WGY 144	360	0	45	1	1	1	0	1	0	1	0	0	1	0	0	1	17.1	48.6	114	3.59	0.1318	0.0494	2	0	0	0	0	0	0	0	0	0	1
WGY 145	361	0	35	1	1	1	0	1	1	1	1	1	0	0	0	0	17.1	47.5	164	8.17	0.2423	0.0036	2	0	0	0	0	0	0	0	0	0	0
WGY 146	362	0	81	1	0	0	0	0	0	1	0	1	1	1	0	1	10	29.4	165	2.96	0.1131	0.0302	2	0	0	0	0	0	0	0	0	0	0
WGY 148	363	0	65	1	1	1	0	0	0	1	1	1	0	0	0	1	12.9	37.3	58	2.21	0.0384	0.0641	2	0	0	0	0	0	0	0	0	0	1
WGY 149	364	1	30	1	1	1	0	1	1	1	1	1	0	0	0	1	12.6	36.6	178	6.05	0.253	0.0569	2	0	0	0	0	0	0	0	0	0	0
WGY 150	365	0	19	1	1	1	0	1	1	1	1	1	0	0	0	0	13.5	43.5	90	2	0.2656	0.0222	2	0	0	0	0	0	0	0	0	0	1
WGY 151	366	1	21	1	1	1	0	1	1	1	1	0	0	0	0	1	14.1	42.4	327	8.8	0.1974	-0.0034	2	0	0	0	0	0	0	0	0	0	0
WGY 153	367	1	5	1	1	1	0	1	1	1	1	1	0	0	0	0	12.3	30.5	307	6.47	0.3645	0.0133	2	0	0	0	0	0	0	0	0	0	0
WGY 154	368	1	41	1	1	1	0	0	1	1	1	0	0	0	0	0	13.9	40.2	78	5.44	0.2354	0.0594	2	0	0	0	0	0	0	0	0	0	0
WGY 155	369	0	3	1	0	0	0	0	0	0	0	0	0	0	0	1	11.7	33.4	224	9.51	0.1661	0.0265	2	0	0	0	0	0	0	0	0	0	0
WGY 156	370	1	13	1	0	1	0	1	0	1	1	0	0	0	0	0	10.9	33.6	128	2.55	0.5283	0.0718	2	1	0	1	1	0	1	1	0	1	1
WGY 157	371	0	5	1	1	1	0	0	0	1	1	0	0	0	0	0	12.1	35.1	183	5.36	0.5479	0.0228	2	1	0	1	1	0	1	1	0	1	0
WGY 161	372	0	49	1	0	1	0	0	0	1	1	0	0	0	0	0	14.8	40.9	281	6.65	0.0932	-0.3258	2	0	0	0	0	0	0	0	0	0	0
WGY 163	373	0	24	1	1	1	0	0	0	1	1	0	0	0	0	0	13.5	38.9	308	4.98	-0.1051	0.0767	2	0	0	0	0	0	0	0	0	0	0
WGY 164	374	1	26	1	1	1	0	0	1	1	1	0	0	0	0	0	13.8	41.8	163	1.77	0.1984	0.011	2	0	0	0	0	0	0	0	0	0	1
WGY 165	375	0	28	1	1	1	0	0	0	0	1	0	0	0	0	1	17.2	47.3	56	3.9	0.0713	0.0296	2	0	0	0	0	0	0	0	0	0	1
WGY 166	376	1	32	1	1	1	1	1	1	0	1	1	0	1	0	0	11.7	33,0	119	66.6	0.4471	0.0348	2	0	0	0	0	0	0	0	0	0	1
WGY 167	377	1	4	1	1	1	0	1	1	1	1	1	0	0	0	0	14.7	78.8	774	6.24	0.331	0.031	2	0	0	0	0	0	0	0	0	0	0
WGY 168	378	0	48	1	1	1	1	1	1	1	1	1	1	1	0	0	13.2	36.5	81	9.46	0.1874	0.0337	2	0	0	0	0	0	0	0	0	0	0
WGY 169	379	1	18	1	0	0	0	0	0	1	0	0	0	0	0	0	11.9	35.6	174	3.53	0.517	0.0738	2	1	0	1	1	0	1	1	0	1	0
WGY 170	380	1	15	1	1	1	0	0	0	0	1	0	1	0	0	0	13.9	39.9	153	3.42	0.3582	0.0448	2	0	0	0	0	0	0	0	0	0	0
WGY 172	381	0	32	1	0	1	0	0	0	1	1	0	0	0	0	0	12.6	36.6	121	6.1	0.347	0.0218	2	0	0	0	0	0	0	0	0	0	1
WGY 173	382	1	15	1	1	1	0	0	1	1	1	0	1	0	0	0	12.6	37.2	194	3.53	0.2963	0.1415	2	0	0	0	0	0	0	0	1	1	1
WGY 176	383	0	1	1	1	1	1	1	1	1	1	1	0	1	0	0	10.9	31.9	167	5.46	0.1046	-0.005	2	0	0	0	0	0	0	0	0	0	0
WGY 177	384	1	86	1	1	1	1	1	1	1	1	0	1	0	0	0	12.2	36	137	9.23	0.3926	0.4232	2	0	1	1	0	1	1	0	1	1	0
WGY 179	385	0	27	1	0	1	0	0	0	1	0	0	0	0	0	0	15.1	43.9	230	7.51	0.32	0.067	2	0	0	0	0	0	0	0	0	0	0
WGY 180	386	1	42	1	1	1	1	0	0	1	1	0	0	0	0	0	14	40.1	137	1.96	0.4721	0.0789	2	1	0	1	1	0	1	1	0	1	0
WGY 182	387	1	32	1	1	1	1	1	1	1	1	0	0	0	0	0	14.1	43.3	95	2.4	0.109	0.0881	2	0	0	0	0	0	0	0	0	0	1
WGY 183	388	1	8	1	1	1	0	0	0	1	1	0	0	0	0	0	11.7	35	139	5.84	0.3605	0.0251	2	0	0	0	0	0	0	0	0	0	0
WGY 184	389	0	71	1	1	1	0	0	0	1	0	0	0	0	0	0	15.1	44.1	248	7.61	0.0595	0.001	2	0	0	0	0	0	0	0	0	0	0
WGY 185	390	1	47	1	1	1	0	0	1	1	1	0	0	0	0	0	13.2	39.3	118	4.53	0.3447	0.0596	2	0	0	0	0	0	0	0	0	0	0
WGY 186	391	0	20	1	1	1	1	1	1	1	1	0	0	0	0	1	13.1	41.3	80	2.66	0.8773	0.024	2	1	0	1	1	0	1	1	0	1	1
WGY 187	392	0	25	1	1	1	0	1	1	1	1	1	0	0	0	0	16.3	45.27	104	4.22	0.3777	0.0205	2	0	0	0	0	0	0	0	0	0	0
WGY 188	393	0	8	1	1	1	0	1	1	1	1	0	1	0	0	0	13.1	37.8	125	3.76	0.1784	-0.0162	2	0	0	0	0	0	0	0	0	0	1
WGY 190	394	0	1	1	1	1	0	1	1	1	1	1	1	0	0	0			0	0	0.1794	0.011	2	0	0	0	0	0	0	0	0	0	0
WGY 191	395	1	46	1	1	1	0	1	0	1	1	0	0	0	0	0	13.9	40.3	281	5.8	0.1326	0.0123	2	0	0	0	0	0	0	0	0	0	0
WGY 192	396	1	31	1	1	1	0	1	1	1	1	0	0	0	0	0	16.5	45.9	69	4.25	0.1401	0.0145	2	0	0	0	0	0	0	0	0	0	0
WGY 193	397	1	5	1	1	0	0	0	0	1	1	0	0	0	0	0	12.4	36.4	132	5.38	0.3416	0.003	2	0	0	0	0	0	0	0	0	0	0
WGY 194	398	0	1	1	0	0	0	0	0	1	0	0	0	0	0	0	11.4	33.3	235	9.94	0.0742	0.0284	2	0	0	0	0	0	0	0	0	0	0
WGY 195	399	0	0.5	1	0	0	0	0	0	1	0	0	0	0	0	0	11.4	34	253	3.4	0.0385	0.0099	2	0	0	0	0	0	0	0	0	0	0
WGY 196	400	1	30	1	1	1	0	0	1	1	0	1	1	0	0	0	11.8	35.3	180	5.6	0.3514	0.0129	2	0	0	0	0	0	0	0	0	0	0
WGY 197	401	0	3	1	1	1	0	0	0	1	1	0	0	0	0	0	10.7	33.4	370	6.09	0.2298	0.0578	2	0	0	0	0	0	0	0	0	0	0
WGY 198	402	1	20	1	1	1	0	0	0	1	0	0	0	0	0	0	13.3	39.4	235	3.24	0.2552	0.0589	2	0	0	0	0	0	0	0	0	0	0
WGY 199	403	1	30	1	1	1	0	0	1	1	0	0	0	1	0	0	12.6	37.4	315	8.15	0.1887	-0.006	2	0	0	0	0	0	0	0	0	0	0
WGY 201	404	1	46	1	1	1	1	1	1	1	1	0	0	0	0	1	10.8	31.5	106	3.78	0.2156	0.0196	2	0	0	0	0	0	0	0	0	0	1
WGY 203	405	1	18	1	1	1	0	0	1	1	0	0	0	0	0	0	12.3	38.8	265	3.18	0.1879	0.0278	2	0	0	0	0	0	0	0	0	0	1
WGY 204	406	0	1.5	1	1	0	0	0	0	1	1	0	0	0	0	0	12.1	35.2	236	7.19	0.0926	0.0173	2	0	0	0	0	0	0	0	0	0	0
WGY 205	407	1	0.5	1	1	1	0	1	0	1	0	0	0	0	0	0	11.4	34.8	87	6.1	0.0573	0.0229	2	0	0	0	0	0	0	0	0	0	0
WGY 206	408	1	1	1	1	0	0	0	0	1	1	0	0	0	0	0	12.5	37.2	260	9.76	0.0837	0.0255	2	0	0	0	0	0	0	0	0	0	0
WGY 207	409	0	75	1	1	0	0	0	0	1	0	0	0	0	0	0	10.3	30.7	123	6.25	0.1923	0.0935	2	0	0	0	0	0	0	0	0	0	0
WGY 210	410	1	7	1	1	1	0	0	0	1	1	1	0	0	0	0	11.4	34.4	232	3.84	0.1454	0.0181	2	0	0	0	0	0	0	0	0	0	0
WGY 211	411	0	19	1	1	0	0	0	0	1	0	0	0	0	0	0	15.7	43.4	203	6.61	0.0602	0.0159	2	0	0	0	0	0	0	0	0	0	0
WGY 212	412	0	8	1	0	1	0	0	0	1	1	0	0	0	0	0	12.3	34.8	353	7.87	0.4837	0.0043	2	1	0	1	1	0	1	1	0	1	0
WGY 216	413	0	31	1	1	1	0	0	0	1	0	0	0	0	0	0	15.3	44.5	205	8.85	0.1873	0.0091	2	0	0	0	0	0	0	0	0	0	0
WGY 217	414	0	17	1	1	1	0	0	0	1	0	0	0	0	0	0	16.3	47.1	230	6.1	0.1559	-0.0354	2	0	0	0	0	0	0	0	0	0	0
WGY 218	415	1	12	1	1	1	0	1	1	1	1	1	0	0	0	1	13.9	39.4	342	7.95	0.2261	0.0539	2	0	0	0	0	0	0	0	0	0	0
WGY 219	416	1	1.5	1	1	0	0	0	0	0	1	0	0	0	0	0	9.7	35.1	175	4.9	0.1909	0.0096	2	0	0	0	0	0	0	0	0	0	0
WGY 220	417	1	2.8	0	0	0	0	0	0	0	0	0	0	0	0	0	12.7	36.1	194	5.21	0.2815	0.0697	2	0	0	0	0	0	0	0	0	0	0
WGY 221	418	1	24	1	1	0	0	1	0	1	1	0	0	0	0	0	10.6	32,0	121	6.66	0.1205	0.0574	2	0	0	0	0	0	0	0	0	0	0
WGY 223	419	0	6	1	1	1	0	0	1	1	1	0	0	0	0	0	12.9	33.1	188	5.21	0.219	0.0049	2	0	0	0	0	0	0	0	0	0	0
WGY 224	420	0	7	1	1	1	0	1	0	0	1	0	0	0	0	0	11.7	34.1	197	4.5	0.1684	-0.047	2	0	0	0	0	0	0	0	0	0	0
WGY 225	421	1	7	1	1	0	0	1	0	1	1	1	0	0	0	0	12.4	37	269	7.82	0.2784	0.0159	2	0	0	0	0	0	0	0	0	0	0
WGY 226	422	1	4	1	1	0	0	0	0	0	1	0	0	0	0	0	11.2	34.5	406	9.45	0.1373	0.0131	2	0	0	0	0	0	0	0	0	0	0
WGY 227	423	0	3	1	1	1	0	0	0	0	1	0	0	0	0	0	12.2	36.6	327	7.94	0.1185	0.0081	2	0	0	0	0	0	0	0	0	0	0
WGY 230	424	0	12	1	1	1	0	1	1	1	1	0	0	0	0	0	12.4	37.3	239	2.3	0.2101	-0.009	2	0	0	0	0	0	0	0	0	0	0
WGY 231	425	0	24	1	1	0	0	1	1	1	1	0	0	0	0	0	11.8	32.5	126	5.72	0.2368	0.0074	2	0	0	0	0	0	0	0	0	0	1
WGY 232	426	0	3	1	1	1	0	1	1	1	1	0	0	0	0	0	13.1	31.4	233	6.55	0.1998	0.0096	2	0	0	0	0	0	0	0	0	0	0
WGY 233	427	1	7	1	0	1	0	0	0	0	0	0	1	0	0	0	12.4	36.7	250	5.3	0.2262	0.0163	2	0	0	0	0	0	0	0	0	0	0
WGY 234	428	1	5	1	1	1	0	1	1	1	1	0	0	0	0	0	11.7	34.9	250	6.82	0.2207	0.0002	2	0	0	0	0	0	0	0	0	0	0
WGY 235	429	0	45	1	1	1	0	1	1	1	1	0	1	0	0	1	11	28.4	86	3.48	0.056	-0.0164	2	0	0	0	0	0	0	0	0	0	0
WGY 236	430	0	10	1	1	0	0	0	0	0	0	0	0	0	0	0	14.8	42.6	207	4.6	0.118	0.022	2	0	0	0	0	0	0	0	0	0	0
WGY 237	431	1	4	1	1	0	0	0	0	0	0	0	0	0	0	0	11.2	32.9	236	8.03	0.1453	-0.0019	2	0	0	0	0	0	0	0	0	0	0
WGY 238	432	1	11	1	1	0	0	0	0	0	0	0	0	0	0	0	12.4	6.4	307	15.4	-0.009	0.1293	2	0	0	0	0	0	0	0	0	0	0
WGY 239	433	0	2	1	1	0	0	0	0	0	0	0	0	0	0	0	11.1	33.7	199	5.1	0.3736	0.0153	2	0	0	0	0	0	0	0	0	0	0
WGY 240	434	0	23	1	1	0	0	0	0	0	0	0	0	0	0	0	15.1	43.6	162	9.18	0.2031	-0.0042	2	0	0	0	0	0	0	0	0	0	0
WGY 241	435	0	3.5	1	1	0	0	0	0	0	1	0	0	0	0	0	11.5	33.5	156	3.44	0.1106	0.0085	2	0	0	0	0	0	0	0	0	0	0
WGY 242	436	1	10	1	1	0	0	0	0	1	1	0	0	0	0	0	13	39	185	8.98	0.2734	0.0036	2	0	0	0	0	0	0	0	0	0	0
WGY 243	437	0	15	1	1	1	1	1	0	1	1	0	0	0	0	0	14.3	40.4	96	4.11	-0.055	0.0266	2	0	0	0	0	0	0	0	0	0	0
WGY 244	438	0	3	1	1	1	0	1	1	1	0	0	0	0	0	0			0	0	0.1902	0.0146	2	0	0	0	0	0	0	0	0	0	0
WGY 245	439	1	7	1	1	1	1	1	1	1	1	0	0	0	0	0	10.8	33.9	194	4.89	0.165	0.0254	2	0	0	0	0	0	0	0	0	0	0
WGY 246	440	1	4	1	1	0	0	0	0	1	1	0	0	0	0	0	11.8	34.8	127	3.52	0.3634	0.0521	2	0	0	0	0	0	0	0	0	0	0
WGY 247	441	1	0.6	1	1	1	1	1	1	1	1	1	0	0	0	0	11.4	30.5	250	4.53	0.1563	0.0153	2	0	0	0	0	0	0	0	0	0	0
WGY 248	442	0	22	1	0	1	0	0	0	1	0	0	1	0	0	0	16.2	45	116	5.56	0.1455	0.0512	2	0	0	0	0	0	0	0	0	0	0
WGY 249	443	1	5	1	1	0	0	0	0	1	1	0	0	0	0	0	13.2	37.2	190	5.82	0.0938	0.0204	2	0	0	0	0	0	0	0	0	0	0
WGY 250	444	1	13	1	0	1	0	0	0	1	0	0	0	0	0	1	13.6	39.8	201	7.01	0.1361	0.0129	2	0	0	0	0	0	0	0	0	0	0
WGY 251	445	1	17	1	1	1	0	0	0	1	1	0	0	0	0	0	15.1	43.9	205	5.49	0.1114	0.0079	2	0	0	0	0	0	0	0	0	0	0
WGY 252	446	1	6	1	0	1	0	0	0	0	0	0	0	0	0	0	11.8	35	236	5.24	0.3137	0.0148	2	0	0	0	0	0	0	0	0	0	0
WGY 253	447	0	8	1	1	1	0	0	0	1	1	0	0	0	0	0	13.2	38	242	6.92	0.2844	-0.0083	2	0	0	0	0	0	0	0	0	0	0
WGY 254	448	0	12	1	1	0	0	0	1	1	0	0	0	0	0	0	12.5	33.4	392	9.12	0.1547	0.0439	2	0	0	0	0	0	0	0	0	0	0
WGY 255	449	1	24	1	1	1	0	0	0	1	0	0	0	0	0	0	12.1	26.6	390	8.27	0.1898	0.0041	2	0	0	0	0	0	0	0	0	0	0
WGY 256	450	1	2	1	0	0	0	0	0	0	0	0	0	0	0	0	13.2	38.3	226	4.71	0.072	0.1191	2	0	0	0	0	0	0	0	0	0	0
WGY 257	451	1	1	1	0	1	0	0	0	1	0	0	0	0	0	0	10.6	31.4	216	6.73	0.1705	-0.0969	2	0	0	0	0	0	0	0	0	0	0
WGY 258	452	1	21	1	1	0	0	0	0	0	1	0	0	0	0	0	12.3	35.6	115	3.38	0.1993	0.0228	2	0	0	0	0	0	0	0	0	0	1
WGY 259	453	0	46	1	1	1	1	1	1	1	1	1	0	0	0	0	11.4	33.1	191	7.42	0.0343	0.1096	2	0	0	0	0	0	0	0	0	0	0
WGY 261	454	0	14	1	1	1	0	0	1	1	1	0	0	0	0	0	15.9	44.1	27	2.57	0.118	0.0184	2	0	0	0	0	0	0	0	0	0	1
WGY 264	455	0	5	1	0	0	0	0	0	0	0	0	0	0	0	0	10.7	33.4	269	6.44	0.2177	0.0164	2	0	0	0	0	0	0	0	0	0	0
WGY 265	456	0	12	1	0	0	0	0	0	0	0	0	0	0	0	0	14.5	41.7	153	2.81	0.1444	0.0401	2	0	0	0	0	0	0	0	0	0	0
WGY 268	457	1	5	1	1	1	0	1	0	1	1	0	0	0	0	1	12.6	37.1	250	8.63	0.1109	0.1397	2	0	0	0	0	0	0	0	1	1	0
WGY 269	458	0	17	1	1	1	0	0	0	1	1	0	0	0	0	1	15.8	45.5	158	14.97	0.2532	0.0426	2	0	0	0	0	0	0	0	0	0	0
WGY 270	459	0	28	1	1	1	0	0	1	1	1	1	1	0	0	1	12.4	30.5	408	11.8	0.1434	0.0226	2	0	0	0	0	0	0	0	0	0	0
WGY 271	460	1	1	1	1	1	1	1	1	1	1	0	0	0	0	0	12.4	33.4	392	9.12	0.1825	0.0163	2	0	0	0	0	0	0	0	0	0	0
WGY 272	461	1	4	1	1	0	0	0	0	0	1	0	0	0	0	0	12.5	35.7	212	10.11	0.144	0.0369	2	0	0	0	0	0	0	0	0	0	0
WGY 273	462	1	43	1	1	1	1	1	1	1	1	1	0	0	0	1	14.7	43.7	104	5.09	0.0704	0.0245	2	0	0	0	0	0	0	0	0	0	0
WGY 274	463	0	38	1	1	1	1	1	1	1	1	0	0	0	0	1	12	35	73	2	0.03	0.0113	2	0	0	0	0	0	0	0	0	0	0
WGY 275	464	1	1	1	1	1	0	1	1	0	1	0	0	0	0	0	13.1	31.4	188	92	0.1086	0.0146	2	0	0	0	0	0	0	0	0	0	0
WGY 276	465	0	1	1	1	1	1	1	1	1	1	1	1	0	0	1	9.9	30.8	166	7.28	-0.0143	0.0007	2	0	0	0	0	0	0	0	0	0	0
WGY 277	466	1	35	1	0	0	0	0	1	1	0	0	0	0	0	0	14	40.1	122	5.91	0.045	0.0809	2	0	0	0	0	0	0	0	0	0	0
WGY 279	467	1	21	1	0	1	1	1	0	1	0	0	0	0	0	0	14.4	41.6	103	2.92	0.286	0.0247	2	0	0	0	0	0	0	0	0	0	0
WGY 280	468	1	16	1	1	1	0	0	1	1	0	0	0	0	0	0	12.8	35.3	190	8.89	0.0755	0.0558	2	0	0	0	0	0	0	0	0	0	1
WGY 281	469	0	42	1	1	1	0	1	0	1	1	1	0	0	0	1	5.7	19	193	8.4	0.3481	0.0075	2	0	0	0	0	0	0	0	0	0	0
WGY 282	470	0	3	1	0	0	0	0	0	1	0	0	0	0	0	0	11.4	30	250	7.07	0.2097	0.0184	2	0	0	0	0	0	0	0	0	0	0
WGY 283	471	0	26	1	1	1	0	0	1	1	0	0	0	0	0	0	15.4	41.4	167	8.02	0.0315	0.0669	2	0	0	0	0	0	0	0	0	0	0
WGY 284	472	1	28	1	1	0	0	1	0	1	0	0	0	0	0	0			0	0	0.014	0.0299	2	0	0	0	0	0	0	0	0	0	0
WGY 285	473	1	5	1	0	1	0	0	0	0	1	0	0	0	0	0	11.2	32.7	189	5.19	0.035	0.0205	2	0	0	0	0	0	0	0	0	0	0
WGY 286	474	0	36	1	1	0	0	0	0	0	1	0	0	0	0	0	15.3	43.8	158	5.91	0.1745	0.0515	2	0	0	0	0	0	0	0	0	0	0
WGY 287	475	1	38	1	1	0	0	0	0	1	0	0	0	0	0	0	11.9	34.8	202	6.55	-0.0296	0.0524	2	0	0	0	0	0	0	0	0	0	0
WGY 288	476	0	3	1	1	1	0	0	1	1	1	0	0	0	0	1	9.7	27.8	241	11.01	0.27	0.0901	2	0	0	0	0	0	0	0	0	0	0
WGY 289	477	0	19	1	1	0	0	0	0	1	0	0	0	0	0	0	15.9	43.1	90	3.37	0.51	0.0458	2	1	0	1	1	0	1	1	0	1	0
WGY 290	478	1	4	1	1	1	0	0	1	1	1	0	0	0	0	1	13.4	37	332	8.61	0.1951	0.0283	2	0	0	0	0	0	0	0	0	0	0
WGY 291	479	0	1	1	1	1	0	0	0	1	1	0	0	0	0	0	11.2	33.6	265	7.67	0.2489	0.0087	2	0	0	0	0	0	0	0	0	0	0
WGY 292	480	0	34	1	1	1	0	0	0	1	1	0	0	0	0	0	15.1	42.9	45	7.98	0.2998	0.0219	2	0	0	0	0	0	0	0	0	0	0
WGY 293	481	0	15	1	1	1	0	0	0	1	1	0	0	0	0	0	15.4	45	155	5.34	0.004	0.0019	2	0	0	0	0	0	0	0	0	0	0
WGY 294	482	0	0.5	1	0	0	0	0	0	0	0	0	0	0	0	0	10.8	32.4	242	9.46	0.0644	0.0218	2	0	0	0	0	0	0	0	0	0	0
WGY 295	483	0	1	1	1	1	0	0	0	1	1	0	0	0	0	0	11.9	34.4	163	6.82	0.0475	0.0071	2	0	0	0	0	0	0	0	0	0	0
WGY 296	484	0	12	1	1	1	0	0	1	1	1	0	1	0	0	1	12.5	37.8	116	3.77	0.138	0.0551	2	0	0	0	0	0	0	0	0	0	0
WGY 297	485	0	4.5	1	0	0	0	0	0	0	1	0	0	0	0	0	10.9	31.4	270	7.02	0.2849	0.0127	2	0	0	0	0	0	0	0	0	0	0
WGY 298	486	0	2	1	1	1	1	1	0	1	0	0	0	0	0	0	10.7	34	269	8.41	0.0865	0.0173	2	0	0	0	0	0	0	0	0	0	0
WGY 299	487	0	16	1	1	1	1	1	1	1	1	0	0	0	0	0	17.1	52.5	29	2.64	0.1569	0.0111	2	0	0	0	0	0	0	0	0	0	0
WGY 300	488	1	29	1	1	1	1	1	1	1	1	0	1	0	0	0	9.6	24.8	66	3.19	0.177	0.0389	2	0	0	0	0	0	0	0	0	0	0
WGY 301	489	1	4	1	0	0	0	0	0	0	0	0	0	0	0	0	12.3	35.2	188	4.31	0.2648	0.0026	2	0	0	0	0	0	0	0	0	0	0
WGY 302	490	0	1	1	1	1	1	1	1	1	1	0	1	0	0	1	12.5	36.7	217	2.85	0.0291	0.0008	2	0	0	0	0	0	0	0	0	0	0
WGY 303	491	1	17	1	0	0	0	0	0	1	0	0	0	0	0	0	10.8	31.1	98	5.11	0.118	0.0197	2	0	0	0	0	0	0	0	0	0	0
WGY 304	492	0	33	1	1	0	1	0	1	1	0	0	0	0	0	0	14.6	43.5	113	5.79	0.2322	0.0258	2	0	0	0	0	0	0	0	0	0	0
WGY 305	493	1	4	1	0	0	0	0	0	0	1	0	0	0	0	0	12.1	34.8	286	5.53	0.5907	0.012	2	1	0	1	1	0	1	1	0	1	0
WGY 306	494	0	24	1	1	1	0	1	1	1	0	0	0	0	0	0	14.8	41.5	144	3.37	0.2054	-0.0302	2	0	0	0	0	0	0	0	0	0	0
WGY 307	495	0	12	1	1	0	1	1	1	1	0	0	0	0	0	0	13	37.8	167	5.21	-0.085	0.0135	2	0	0	0	0	0	0	0	0	0	0
WGY 308	496	1	36	1	1	0	0	0	0	1	1	0	0	0	0	0	14.8	41.5	127	5.01	0.2946	0.0086	2	0	0	0	0	0	0	0	0	0	0
WGY 309	497	1	17	1	1	1	0	1	1	1	1	0	0	0	0	0	14.4	39.4	378	8.24	0.032	0.0225	2	0	0	0	0	0	0	0	0	0	0
WGY 310	498	1	43	1	1	1	0	0	0	1	0	0	0	0	0	0	14.3	40.8	108	3.59	0.1731	0.0218	2	0	0	0	0	0	0	0	0	0	1
WGY 311	499	1	48	1	1	1	0	0	0	1	1	0	0	0	0	0	12.3	36.5	209	8.43	0.5589	0.0474	2	1	0	1	1	0	1	1	0	1	0
WGY 312	500	1	2	1	0	0	0	0	0	0	0	0	0	0	0	0	10.4	30.3	213	6.24	0.0693	0.005	2	0	0	0	0	0	0	0	0	0	0
WGY 314	501	1	14	1	1	0	0	0	0	1	1	0	0	0	0	0	11.6	34.8	235	6.12	0.022	0.0204	2	0	0	0	0	0	0	0	0	0	0
WGY 316	502	1	4	1	1	1	1	1	1	1	1	0	0	0	0	0	12.3	35.8	280	4.46	0.5538	0.0285	2	1	0	1	1	0	1	1	0	1	0
WGY 317	503	1	47	1	1	1	0	0	0	0	0	0	0	0	0	0	13.6	40.3	24	5.06	0.012	0.017	2	0	0	0	0	0	0	0	0	0	0
WGY 318	504	0	8	1	1	1	1	1	1	1	1	1	0	0	0	0	14.1	41.1	251	8.83	0.0992	0.057	2	0	0	0	0	0	0	0	0	0	0
WGY 319	505	0	10	1	1	1	1	1	1	1	1	0	0	0	0	0	11.9	32.2	345	8.41	0.2796	0.0268	2	0	0	0	0	0	0	0	0	0	0
WGY 320	506	1	20	1	1	1	1	1	1	1	1	0	1	0	0	1	14.1	39.8	70	3.68	-0.414	0.0177	2	0	0	0	0	0	0	0	0	0	0
WGY 322	507	1	15	1	1	0	0	1	0	1	1	0	0	0	0	1	11.7	34.8	7	9.02	0.3589	0.0269	2	0	0	0	0	0	0	0	0	0	0
WGY 323	508	0	23	1	1	1	0	1	1	1	1	0	0	1	0	0	15.9	42.9	100	3.08	0.1925	0.0118	2	0	0	0	0	0	0	0	0	0	1
WGY 324	509	1	45	1	1	1	1	1	1	1	1	0	0	0	0	0	14	40.8	224	3.63	-0.0212	-0.0096	2	0	0	0	0	0	0	0	0	0	1
WGY 325	510	0	15	1	1	0	0	0	0	1	0	0	0	0	0	0	14.4	40.9	203	5.69	0.0307	0.0411	2	0	0	0	0	0	0	0	0	0	0
WGY 326	511	1	36	1	1	1	0	1	1	1	1	0	0	0	0	1	12.2	33.9	138	4.08	0.0361	-0.0178	2	0	0	0	0	0	0	0	0	0	0
WGY 327	512	0	33	1	1	0	0	1	0	1	1	0	0	0	0	1	13.9	38.6	111	5.4	0.1702	-0.0101	2	0	0	0	0	0	0	0	0	0	0
WGY 328	513	0	27	1	1	1	0	1	0	1	1	0	0	0	0	0	16.8	45	35	3.21	-0.0622	-0.0357	2	0	0	0	0	0	0	0	0	0	1
WGY 329	514	1	62	1	1	0	0	1	0	1	1	0	0	0	0	0	13.4	39.2	165	4.28	0.0475	0.0365	2	0	0	0	0	0	0	0	0	0	0
WGY 330	515	1	35	1	1	1	0	1	0	1	1	0	0	0	0	0	13.7	40.2	290	9.8	0.1651	0.0753	2	0	0	0	0	0	0	0	0	0	0
WGY 332	516	0	54	1	1	0	0	1	0	1	1	0	0	0	0	0	14.1	40.1	105	10.63	0.0198	0.0007	2	0	0	0	0	0	0	0	0	0	0
WGY 333	517	0	7	1	1	0	0	1	0	1	0	0	0	0	0	0	9.7	28.7	289	5.43	0.1784	0.0107	2	0	0	0	0	0	0	0	0	0	0
WGY 334	518	1	37	1	1	0	0	1	0	1	1	0	1	0	0	0	15.4	43	84	4.66	0.279	0.0202	2	0	0	0	0	0	0	0	0	0	1
WGY 336	519	0	47	0	1	0	0	0	0	1	1	0	0	0	0	0	10	34	151	7.07	0.0842	0.019	2	0	0	0	0	0	0	0	0	0	0
WGY 337	520	1	36	1	1	0	0	0	1	0	1	0	0	0	0	0	11.6	32.7	210	5.63	0.0237	0.0454	2	0	0	0	0	0	0	0	0	0	0
WGY 338	521	0	33	1	0	0	0	0	0	0	0	0	0	0	0	0	10.9	31.8	131	7.28	0.3336	0.0186	2	0	0	0	0	0	0	0	0	0	0
WGY 339	522	0	19	1	1	0	0	0	0	0	0	0	0	0	0	0	13.4	37.2	53	1.9	0.2069	0.0187	2	0	0	0	0	0	0	0	0	0	1
WGY 340	523	1	72	1	1	0	0	0	0	1	1	0	0	0	0	0	13.8	41.6	78	5.15	-0.0107	0.0147	2	0	0	0	0	0	0	0	0	0	0
WGY 341	524	0	24	1	0	0	0	0	0	1	0	0	0	0	0	0	16.3	45.1	196	8.14	0.204	0.1745	2	0	0	0	0	0	0	0	1	1	0
WGY 343	525	0	7	1	1	1	0	1	1	1	1	0	0	0	0	0	12.8	36.7	151	4.74	0.2127	-0.0024	2	0	0	0	0	0	0	0	0	0	0
WGY 344	526	0	71	1	1	0	0	0	0	1	0	1	0	0	0	0	13.5	37.4	168	8.52	0.0605	0.0211	2	0	0	0	0	0	0	0	0	0	0
WGY 345	527	1	21	1	1	0	0	0	0	1	1	0	0	0	0	0	14.6	40.8	99	3.38	0.3208	0.0103	2	0	0	0	0	0	0	0	0	0	1
WGY 346	528	1	25	1	1	1	0	0	1	1	1	0	0	0	0	0	11.5	35.8	118	8.46	0.181	0.0296	2	0	0	0	0	0	0	0	0	0	0
WGY 348	529	0	34	1	1	1	1	1	1	1	1	0	0	0	0	0	13.9	45.5	98	4.8	0.3006	0.0138	2	0	0	0	0	0	0	0	0	0	0
WGY 349	530	1	47	1	0	0	0	0	0	1	0	0	0	0	0	0	15.3	43.6	160	3.43	0.246	0.0111	2	0	0	0	0	0	0	0	0	0	0
WGY 351	531	0	59	1	1	1	0	1	1	1	1	0	0	0	0	1	17.4	48.7	27	6	0.0154	-0.0025	2	0	0	0	0	0	0	0	0	0	0
WGY 352	532	1	23	1	0	0	0	0	1	0	0	0	0	0	0	0	12.1	36.1	260	3.15	0.0893	0.0606	2	0	0	0	0	0	0	0	0	0	0
WGY 353	533	0	50	1	0	0	0	0	0	1	0	0	0	0	0	0	14.8	41.3	267	9.98	0.0439	0.0322	2	0	0	0	0	0	0	0	0	0	0
WGY 354	534	1	8	0	0	0	0	0	0	1	0	0	0	0	0	0	10	33.9	132	6.2	0.3618	0.0046	2	0	0	0	0	0	0	0	0	0	1
WGY 355	535	0	24	1	1	1	0	0	0	0	0	0	0	0	0	0			0	0	0.257	0.0109	2	0	0	0	0	0	0	0	0	0	0
WGY 356	536	0	8	1	0	0	0	0	0	1	1	0	0	0	0	0	12.1	35.6	428	9.28	0.5045	0.019	2	1	0	1	1	0	1	1	0	1	0
WGY 357	537	1	41	1	1	1	0	0	0	1	1	0	0	0	0	0	13.2	37.9	175	4.48	0.224	0.0421	2	0	0	0	0	0	0	0	0	0	0
WGY 358	538	0	1	1	0	0	0	0	0	0	1	0	0	0	0	0	12.3	33.4	127	5.78	0.3632	0.0154	2	0	0	0	0	0	0	0	0	0	0
WGY 359	539	0	60	1	1	0	0	0	0	1	1	0	1	0	0	0	16.1	45.5	167	8.15	0.0432	0.0845	2	0	0	0	0	0	0	0	0	0	0
WGY 360	540	0	47	1	1	0	0	0	0	1	1	0	0	0	0	0	12.4	35.9	64	4.71	0.3301	0.0405	2	0	0	0	0	0	0	0	0	0	0
WGY 361	541	1	12	1	1	1	0	1	1	1	1	0	0	0	0	0	13.3	40.2	263	3.7	0.4116	0.0672	2	0	0	0	0	0	0	0	0	0	0
WGY 362	542	0	4	1	0	1	0	0	0	1	0	0	0	0	0	0	15.6	45.6	266	5.08	0.3217	0.0733	2	0	0	0	0	0	0	0	0	0	0
WGY 363	543	0	27	1	1	1	0	0	0	1	1	0	0	0	0	0	14.6	43	76	3.8	0.109	-0.0218	2	0	0	0	0	0	0	0	0	0	0
WGY 364	544	0	6	1	1	0	0	0	0	1	1	0	0	0	0	0	13.1	38	133	3.8	0.0656	0.0453	2	0	0	0	0	0	0	0	0	0	0
WGY 366	545	1	52	1	0	0	0	0	0	1	1	0	0	1	0	0	13.5	38.8	93	5.44	0.1733	0.1523	2	0	0	0	0	0	0	0	1	1	0
WGY 367	546	0	23	1	1	0	0	0	1	1	0	0	0	0	0	0	14.8	44.6	29	2.37	0.0719	0.0301	2	0	0	0	0	0	0	0	0	0	1
WGY 368	547	0	26	1	1	1	0	0	1	1	1	0	0	0	0	0	14	33.9	270	6.92	0.1076	0.0161	2	0	0	0	0	0	0	0	0	0	0
WGY 371	548	1	43	1	1	0	0	0	1	0	1	0	0	0	0	0	14.1	41.3	215	4.5	-0.0137	0.0237	2	0	0	0	0	0	0	0	0	0	0
WGY 372	549	1	39	1	1	1	1	1	1	1	1	0	0	0	0	0	13.8	40.3	143	1.74	0.2453	0.0281	2	0	0	0	0	0	0	0	0	0	1
WGY 373	550	1	36	1	0	0	0	0	0	1	0	0	0	0	0	0	12.6	35	210	6.1	0.1286	0.0747	2	0	0	0	0	0	0	0	0	0	0
WGY 374	551	1	34	1	1	1	0	1	1	1	1	0	0	0	0	0	18.4	50.1	16	6.17	0.1752	0.0357	2	0	0	0	0	0	0	0	0	0	0
WGY 375	552	0	65	1	1	0	0	0	1	0	1	0	0	0	0	0	13.9	40.8	167	5.16	0.0552	0.3301	2	0	1	1	0	1	1	0	1	1	0
WGY 376	553	1	21	1	1	1	0	0	0	1	1	0	0	0	0	1	14.4	41.3	102	3.58	0.5426	0.0177	2	1	0	1	1	0	1	1	0	1	0
WGY 377	554	0	16	1	1	1	0	0	0	1	0	0	0	0	0	0	14.9	39.5	95	4.8	0.1181	0.0195	2	0	0	0	0	0	0	0	0	0	0
WGY 381	555	1	30	1	0	1	0	0	0	1	1	0	0	0	0	0	13	37.1	97	2.7	0.1434	0.0706	2	0	0	0	0	0	0	0	0	0	1
WGY 382	556	0	37	1	0	1	1	1	1	1	1	0	0	0	0	0	12.5	37.9	58	3.8	0.0616	-0.0108	2	0	0	0	0	0	0	0	0	0	1
WGY 383	557	0	9	1	1	0	0	0	0	0	0	0	0	0	0	0	11.5	33.7	349	8.99	0.1235	0.0167	2	0	0	0	0	0	0	0	0	0	0
WGY 385	558	0	0.5	1	1	0	0	0	0	0	0	0	0	0	0	0	10.7	31.7	137	3.92	0.0279	0.012	2	0	0	0	0	0	0	0	0	0	1
WGY 386	559	0	31	1	1	0	0	0	1	0	1	0	0	0	0	0	15.7	43.5	117	2.91	0.3873	0.0146	2	0	0	0	0	0	0	0	0	0	1
WGY 387	560	1	13	1	1	0	0	0	0	1	1	0	0	0	0	0	15.3	45.6	252	7.25	0.138	0.0277	2	0	0	0	0	0	0	0	0	0	0
WGY 388	561	1	23	1	1	1	0	0	1	1	1	0	0	1	0	0	14.3	41	46	7.11	0.6413	0.0452	2	1	0	1	1	0	1	1	0	1	0
WGY 389	562	1	36	1	1	1	0	1	1	1	1	0	0	0	0	0	19.7	42.3	84	4.26	-0.0393	-0.0115	2	0	0	0	0	0	0	0	0	0	0
WGY 390	563	0	20	1	1	1	1	1	1	1	1	0	0	0	0	0	17	46.8	101	4.06	0.0802	0.0645	2	0	0	0	0	0	0	0	0	0	1
WGY 393	564	1	47	1	0	1	0	0	0	1	1	0	0	0	0	0	13.1	38.3	42	5.3	0.1889	0.1165	2	0	0	0	0	0	0	0	0	0	0
WGY 394	565	0	15	1	0	0	0	0	0	1	0	0	0	0	0	0	12.1	37.7	228	14.06	0.0023	-0.008	2	0	0	0	0	0	0	0	0	0	1
WGY 395	566	0	33	1	0	0	0	0	0	1	0	0	0	0	0	0	15	43	119	3.01	0.442	0.0419	2	0	0	0	0	0	0	0	0	0	1
WGY 396	567	0	19	1	1	1	0	1	1	1	0	1	0	0	0	0	13	36.8	95	6.61	0.0603	0.0738	2	0	0	0	0	0	0	0	0	0	1
WGY 401	568	0	18	1	1	1	0	0	0	0	0	0	0	0	0	0	15.6	44.2	134	1.39	0.1778	0.0048	2	0	0	0	0	0	0	0	0	0	0
WGY 403	569	0	70	1	1	0	0	0	1	1	0	0	0	0	0	0	11.5	33.8	184	5.33	0.2034	0.0402	2	0	0	0	0	0	0	0	0	0	0
WGY 404	570	0	2	1	0	0	0	0	0	0	0	0	0	1	0	0	10	32.3	400	6.87	0.285	0.0488	2	0	0	0	0	0	0	0	0	0	0
WGY 405	571	0	75	1	1	0	0	0	0	1	0	0	0	0	0	0	9.9	29.6	322	5.51	0.0666	0.6282	2	0	1	1	0	1	1	0	1	1	1
WGY 406	572	1	28	1	1	0	0	0	0	0	1	0	1	0	0	0	14	42	198	4.52	0.115	0.0526	2	0	0	0	0	0	0	0	0	0	0
WGY 407	573	1	22	1	0	0	0	0	1	1	0	0	0	0	0	0	13.5	39.6	185	6.42	0.536	0.0153	2	1	0	1	1	0	1	1	0	1	0
WGY 408	574	1	61	1	0	0	0	0	0	0	0	0	0	0	0	0	11.8	36	376	5.93	0.2411	0.0328	2	0	0	0	0	0	0	0	0	0	0
WGY 410	575	0	9	1	1	0	0	0	0	1	0	0	0	0	0	0	11.7	33.7	176	8.14	-0.0423	0.006	2	0	0	0	0	0	0	0	0	0	0
WGY 411	576	1	10	1	1	0	0	0	0	0	0	0	0	0	0	0	10.9	34.3	274	8.53	0.1048	0.0127	2	0	0	0	0	0	0	0	0	0	0
WGY 412	577	1	20	1	1	1	0	1	1	1	1	0	0	0	0	0	13.1	39.5	321	5.09	0.0291	0.0277	2	0	0	0	0	0	0	0	0	0	0
WGY 413	578	0	13	1	1	1	0	1	0	1	1	0	0	0	0	0	11.9	34.1	120	3.27	0.1138	0.0297	2	0	0	0	0	0	0	0	0	0	0
WGY 414	579	0	27	1	1	1	0	0	1	0	0	0	0	0	0	0	12.9	30.5	103	3.61	0.0483	0.0327	2	0	0	0	0	0	0	0	0	0	0
WGY 417	580	0	46	1	1	1	0	1	1	0	1	0	0	0	0	0	14.8	41.8	152	2.01	0.0871	0.0706	2	0	0	0	0	0	0	0	0	0	1
WGY 418	581	1	20	1	1	0	0	0	0	0	0	0	0	0	0	0	12	38	99	1.87	0.1507	-0.0094	2	0	0	0	0	0	0	0	0	0	1
WGY 419	582	1	23	1	1	1	0	0	0	1	1	0	0	0	0	0	9.9	30.8	168	7.31	0.04	0.0272	2	0	0	0	0	0	0	0	0	0	1
WGY 420	583	1	18	1	1	1	0	1	0	1	1	0	0	0	0	0	12.9	37.8	167	4.82	-0.008	0.033	2	0	0	0	0	0	0	0	0	0	0
WGY 421	584	0	35	1	1	1	1	0	0	0	0	0	0	0	0	0	15.6	44.9	100	6.59	0.1038	0.176	2	0	0	0	0	0	0	0	1	1	1
WGY 423	585	0	24	1	1	1	0	0	0	1	1	0	0	0	0	0	9.4	28.2	142	9.71	0.2714	0.0647	2	0	0	0	0	0	0	0	0	0	1
WGY 424	586	0	49	1	1	0	0	1	1	1	0	0	0	0	0	0	14.9	45.4	48	2.5	0.0952	0.0999	2	0	0	0	0	0	0	0	0	0	0
WGY 426	587	1	41	1	1	1	1	1	1	1	1	0	0	0	0	0	15.2	40	65	9.15	0.369	0.047	2	0	0	0	0	0	0	0	0	0	0
WGY 427	588	0	34	1	1	0	0	0	0	1	0	0	0	0	0	0	14.9	43.6	129	2.29	0.0337	0	2	0	0	0	0	0	0	0	0	0	0
WGY 428	589	1	18	1	1	0	0	0	1	1	1	0	0	0	0	0			0	0	0.282	0.0268	2	0	0	0	0	0	0	0	0	0	0
WGY 429	590	1	12	1	1	0	0	0	0	1	1	0	1	0	0	0	12.3	38.1	140	3.52	0.2653	-0.0074	2	0	0	0	0	0	0	0	0	0	0
WGY 430	591	0	1	1	1	0	0	0	0	1	1	0	0	0	0	0	13.1	38.3	237	6.2	0.1311	0.0638	2	0	0	0	0	0	0	0	0	0	0
WGY 431	592	1	3.5	1	1	0	0	0	1	1	1	0	0	0	0	0	10	31.1	417	9.54	0.5773	0.0086	2	1	0	1	1	0	1	1	0	1	1
WGY 432	593	0	54	1	0	1	0	0	0	1	1	0	0	0	0	0	14.1	41.1	133	4.5	0.2618	0.1248	2	0	0	0	0	0	0	0	0	0	1
WGY 433	594	0	14	1	0	1	0	1	1	1	1	0	0	0	0	0	14.1	40.7	128	4.16	0.1985	0.0249	2	0	0	0	0	0	0	0	0	0	1
WGY 434	595	1	33	1	1	0	0	0	0	1	1	0	0	0	0	0	14.6	38	266	3300	0.2623	0.0628	2	0	0	0	0	0	0	0	0	0	0
WGY 435	596	0	1	1	0	0	0	0	0	1	0	0	0	0	0	0	11.3	33.4	247	7.06	0.0616	0.032	2	0	0	0	0	0	0	0	0	0	0
WGY 436	597	1	8	1	0	1	0	0	1	1	0	0	0	0	0	0	10.8	34.2	119	3.04	0.235	0.011	2	0	0	0	0	0	0	0	0	0	1
WGY 438	598	0	1	1	0	0	0	0	0	1	1	0	0	0	0	0	7.6	26.1	288	8.79	-0.005	0.0024	2	0	0	0	0	0	0	0	0	0	0
WGY 442	599	1	58	1	1	1	1	1	1	0	1	1	0	0	0	0			0	6.53	0.2926	0.0421	2	0	0	0	0	0	0	0	0	0	1
WGY 443	600	0	21	1	0	0	0	0	1	1	0	0	0	0	0	0	14	41.2	270	7.31	0.246	0.0395	2	0	0	0	0	0	0	0	0	0	0
WGY 444	601	1	12	1	1	1	0	0	0	1	0	0	0	0	0	0	12.1	35.3	331	5.6	0.2838	0.0563	2	0	0	0	0	0	0	0	0	0	0
WGY 445	602	1	7	1	0	0	0	0	0	0	0	0	0	0	0	0	12.6	36	364	6.58	0.1537	0.0301	2	0	0	0	0	0	0	0	0	0	0
WGY 446	603	1	7	1	1	1	0	0	0	0	1	0	0	0	0	0	11.7	34.6	385	6.89	0.3072	0.0318	2	0	0	0	0	0	0	0	0	0	0
WGY 447	604	0	2	1	0	0	0	0	0	0	1	0	0	0	0	0	10.8	32.9	247	5.44	-0.0709	0.0081	2	0	0	0	0	0	0	0	0	0	0
WGY 449	605	0	16	1	0	0	0	0	0	1	0	0	0	0	0	0	16.8	30.3	116	2.69	0.0865	0.0174	2	0	0	0	0	0	0	0	0	0	0
WGY 450	606	1	22	1	1	0	0	1	1	1	1	1	0	0	0	0	13.2	38.4	100	4	0.4253	-0.0007	2	0	0	0	0	0	0	0	0	0	1
WGY 451	607	0	11	1	1	1	0	0	0	1	1	0	0	0	0	0	12.7	38	312	5.13	0.3226	-0.0019	2	0	0	0	0	0	0	0	0	0	1
WGY 452	608	1	55	1	1	1	0	0	0	1	0	0	0	0	0	0	9.4	32.9	64	1.11	0.2166	0.0712	2	0	0	0	0	0	0	0	0	0	1
WGY 454	609	1	43	1	1	0	0	0	0	0	0	0	0	1	0	0	12.3	37.5	284	6.44	-0.0945	0.027	2	0	0	0	0	0	0	0	0	0	0
WGY 455	610	1	50	1	1	1	0	1	1	1	0	0	0	0	0	0	14.5	43.2	207	6.81	0.0895	0.039	2	0	0	0	0	0	0	0	0	0	0
WGY 457	611	0	12	1	0	0	0	0	0	0	0	0	0	0	0	0	11.6	36.8	270	4.52	0.3213	0.0169	2	0	0	0	0	0	0	0	0	0	0
WGY 458	612	0	22	1	1	1	0	0	1	1	1	0	0	0	0	0	17.6	48.6	87	3.8	-0.0444	0.0405	2	0	0	0	0	0	0	0	0	0	0
WGY 460	613	1	50	1	1	1	0	1	1	1	1	0	0	0	0	0	14.3	41.1	125	2.56	0.1054	0.1417	2	0	0	0	0	0	0	0	1	1	1
WGY 461	614	0	8	1	1	1	0	0	0	1	1	0	0	0	0	0	13.5	39.9	270	3.92	0.2187	0.0233	2	0	0	0	0	0	0	0	0	0	0
WGY 466	615	1	13	1	1	1	0	0	0	1	1	0	0	0	0	0	12.4	36.6	83	1.23	-0.088	0.0038	2	0	0	0	0	0	0	0	0	0	1
WGY 467	616	1	70	1	1	0	0	0	0	1	1	0	0	1	0	0	11.3	35.1	286	6.36	0.2856	-0.0167	2	0	0	0	0	0	0	0	0	0	0
WGY 468	617	0	19	1	1	1	1	1	1	1	1	0	0	0	0	0	16.4	46	117	3.8	0.2313	0.0025	2	0	0	0	0	0	0	0	0	0	1
WGY 469	618	0	8	1	1	0	0	0	0	1	1	0	0	0	0	0	12.9	37.8	346	7.75	0.25	0.0185	2	0	0	0	0	0	0	0	0	0	0
WGY 470	619	1	12	1	1	1	0	0	0	1	1	0	0	0	0	0	14.9	43.8	55	5.85	0.2788	0.0359	2	0	0	0	0	0	0	0	0	0	0
WGY 471	620	1	35	1	0	0	0	0	1	0	0	0	0	0	0	0	13.7	41.7	307	6.78	0.3441	0.0481	2	0	0	0	0	0	0	0	0	0	0
WGY 474	621	1	34	1	1	0	0	0	1	1	1	1	0	1	0	1	13.4	40.1	28	5.03	-0.3427	0.0361	2	0	0	0	0	0	0	0	0	0	1
WGY 475	622	0	16	1	1	0	0	0	0	0	0	1	0	0	0	0	13.8	40.7	120	4.6	0.5858	0.0302	2	1	0	1	1	0	1	1	0	1	1
WGY 476	623	1	10	1	1	0	0	0	0	1	1	0	0	0	0	0	14.1	42.4	250	4.78	0.0694	0.0138	2	0	0	0	0	0	0	0	0	0	0
WGY 477	624	1	23	1	1	0	0	1	1	1	1	0	0	0	0	0	12.2	37.4	136	3.61	0.0815	0.0137	2	0	0	0	0	0	0	0	0	0	1
WGY 478	625	1	70	1	1	1	0	0	0	0	1	0	0	0	0	0	11.4	36.6	329	9.41	0.1063	0.0324	2	0	0	0	0	0	0	0	0	0	0
WGY 479	626	1	42	1	0	1	0	0	0	1	1	0	0	0	0	0	16.5	46.4	145	4.03	0.2603	0.0912	2	0	0	0	0	0	0	0	0	0	1
WGY 480	627	0	26	1	0	1	0	1	1	0	0	0	1	0	0	0	16.5	46.9	79	4.48	0.124	0.0388	2	0	0	0	0	0	0	0	0	0	1
WGY 481	628	0	14	1	1	1	1	1	0	0	0	0	0	0	0	0	17.4	96.2	104	6.28	0.2065	0.0415	2	0	0	0	0	0	0	0	0	0	1
WGY 482	629	0	21	1	1	1	1	1	0	1	1	0	0	0	0	0	13.49	40	110	9.7	0.1371	0.002	2	0	0	0	0	0	0	0	0	0	0
WGY 483	630	0	69	1	1	1	0	0	0	0	0	0	0	1	0	0	13.8	40.7	245	7.9	0.0805	-0.0141	2	0	0	0	0	0	0	0	0	0	0
WGY 484	631	1	45	1	1	0	0	0	0	1	1	0	0	0	0	0	11.9	35.5	120	2.64	0.1102	0.0868	2	0	0	0	0	0	0	0	0	0	0
WGY 485	632	0	6	1	0	1	0	0	0	0	1	0	0	0	0	0	13.3	38	144	5.28	0.1111	0.021	2	0	0	0	0	0	0	0	0	0	0
WGY 486	633	0	6	1	1	1	0	0	0	1	1	0	0	0	0	0	13.5	37.2	88	1.84	0.1183	0.0373	2	0	0	0	0	0	0	0	0	0	1
WGY 488	634	1	1	0	1	1	0	0	0	0	1	0	0	0	0	0	11.9	37.7	318	7.41	0.1296	0.0264	2	0	0	0	0	0	0	0	0	0	0
WGY 489	635	0	33	1	1	1	1	1	0	1	1	0	0	0	0	0	14.5	42.6	142	3.31	0.0985	0.0362	2	0	0	0	0	0	0	0	0	0	1
WGY 490	636	0	4	1	0	0	0	0	0	0	0	0	0	0	0	0	11.8	35.6	320	5.9	0.271	0.0147	2	0	0	0	0	0	0	0	0	0	1
WGY 491	637	1	9	1	0	1	0	0	0	1	1	0	0	0	0	0	12.6	38.7	150	2.85	0.3496	0.0622	2	0	0	0	0	0	0	0	0	0	1
WGY 492	638	1	17	1	1	1	0	1	1	1	1	0	0	0	0	0	11.1	32	76	2.91	0.1604	0.0174	2	0	0	0	0	0	0	0	0	0	1
WGY 493	639	1	15	1	0	1	0	1	0	0	0	0	0	0	0	0	12.7	39.5	104	5.66	0.2425	0.0577	2	0	0	0	0	0	0	0	0	0	0
WGY 495	640	1	21	1	0	1	0	0	0	1	0	0	0	0	0	0	12.2	36	125	2.56	0.1213	0.0218	2	0	0	0	0	0	0	0	0	0	1
WGY 496	641	1	8	1	1	1	0	0	0	1	1	0	0	0	0	0	14.1	41	129	1.95	0.2721	0.0286	2	0	0	0	0	0	0	0	0	0	1
WGY 497	642	0	5	1	1	0	0	0	0	0	1	0	0	0	0	0	12	35.5	177	3.34	0.2573	0.0159	2	0	0	0	0	0	0	0	0	0	0
WGY 498	643	1	15	1	1	1	0	1	0	1	1	0	0	0	0	1	13.9	41.7	127	2.68	0.0228	0.0069	2	0	0	0	0	0	0	0	0	0	1
WGY 499	644	0	5	1	1	0	0	0	0	0	0	0	0	0	0	0	4.7	34.4	296	8.81	0.0023	0.0464	2	0	0	0	0	0	0	0	0	0	1
WGY 500	645	1	11	1	1	1	0	0	1	1	1	0	0	0	0	0	13.9	41.1	139	1.47	0.09	0.0229	2	0	0	0	0	0	0	0	0	0	0
WGY 501	646	0	52	1	1	0	1	1	1	1	1	1	0	0	0	0	16.7	48.5	172	9.13	0.1706	0.0547	2	0	0	0	0	0	0	0	0	0	0
WGY 503	647	0	6	1	1	1	0	0	0	0	1	0	0	0	0	0	11.5	33.1	151	4.56	-0.0276	0.0614	2	0	0	0	0	0	0	0	0	0	0
WGY 505	648	0	27	1	0	0	0	0	0	0	0	0	0	0	0	0	14.1	43.2	118	3.6	0.357	0.0341	2	0	0	0	0	0	0	0	0	0	1
WGY 506	649	0	37	1	1	1	0	1	1	1	0	0	0	0	0	0	15.9	46.2	123	3	0.3388	0.1098	2	0	0	0	0	0	0	0	0	0	1
WGY 507	650	1	27	1	1	0	0	0	0	1	0	0	0	0	0	0	10.7	33.9	199	3.57	-0.5323	0.0066	2	0	0	0	0	0	0	0	0	0	0
WGY 510	651	1	29	1	0	0	0	0	0	1	0	0	0	0	0	0	12.6	36.9	188	3.01	0.1932	0.0698	2	0	0	0	0	0	0	0	0	0	0
WGY 511	652	0	18	1	0	1	0	0	0	1	0	0	0	0	0	0	14.8	43.1	179	3.99	0.1136	0.0174	2	0	0	0	0	0	0	0	0	0	0
WGY 512	653	1	7	1	1	1	0	0	0	0	1	0	0	0	0	0	12.1	36.8	307	15.53	-0.0062	0.0176	2	0	0	0	0	0	0	0	0	0	0
WGY 513	654	1	53	1	0	1	0	0	0	1	0	0	0	0	0	0	13	39.7	183	3.33	0.0693	-0.0124	2	0	0	0	0	0	0	0	0	0	1
WGY 514	655	0	55	1	1	1	0	1	1	1	0	0	1	0	0	0	14.8	43.5	68	1.98	0.1309	0.2167	2	0	1	1	0	0	0	0	1	1	1
WGY 515	656	0	22	1	1	1	0	0	0	1	1	1	0	0	0	0	12.9	36.7	122	3.28	-0.0035	0.039	2	0	0	0	0	0	0	0	0	0	0
WGY 517	657	0	23	1	0	1	0	0	0	1	0	0	0	0	0	1	14.2	41.3	120	5.05	0.0744	0.0352	2	0	0	0	0	0	0	0	0	0	1
WGY 518	658	1	20	1	0	0	0	0	0	0	0	0	0	0	0	0	14.1	40.9	290	6.74	0.177	0.0875	2	0	0	0	0	0	0	0	0	0	1
WGY 519	659	1	22	1	0	1	1	1	1	1	0	0	0	0	0	0	13.4	39.5	111	3.59	0.0952	0.0702	2	0	0	0	0	0	0	0	0	0	1
WGY 520	660	1	26	1	1	0	0	0	1	1	1	0	0	0	0	0	12.9	37.1	120	1.92	0.032	0.0267	2	0	0	0	0	0	0	0	0	0	0
WGY 521	661	0	47	1	1	0	0	0	0	1	0	0	0	0	0	0	16	48.1	108	2.52	0.0569	0.0524	2	0	0	0	0	0	0	0	0	0	0
WGY 522	662	1	21	1	0	1	0	0	1	1	0	0	0	0	0	0	13.8	41.2	233	5.64	0.194	0.0882	2	0	0	0	0	0	0	0	0	0	0
WGY 523	663	1	16	1	1	0	0	0	0	1	0	1	0	0	0	0	11.7	36.5	140	4.24	0.202	0.0246	2	0	0	0	0	0	0	0	0	0	1
WGY 525	664	0	2	1	1	0	0	0	1	1	1	0	0	0	0	0	12.5	34.2	199	6.92	0.0548	0.0167	2	0	0	0	0	0	0	0	0	0	0
WGY 527	665	1	44	1	1	0	0	0	0	1	0	0	0	0	0	0	11.4	34.2	188	6.98	0.089	0.041	2	0	0	0	0	0	0	0	0	0	0
WGY 528	666	0	17	1	0	1	0	0	1	0	0	0	0	0	0	0	12.3	32.9	269	7.01	0.2943	0.1023	2	0	0	0	0	0	0	0	0	0	0
WGY 529	667	0	16	1	0	0	0	0	0	0	0	0	0	0	0	0	15.5	45.5	224	8.55	0.1531	0.014	2	0	0	0	0	0	0	0	0	0	0
WGY 530	668	1	17	1	1	1	0	0	0	0	1	0	0	0	0	1	11.76	40.2	173	5.67	-0.0392	0.0348	2	0	0	0	0	0	0	0	0	0	0
WGY 531	669	0	9	1	1	1	0	0	0	1	1	0	0	0	0	0	13.8	62.2	602	8.42	0.2207	0.0553	2	0	0	0	0	0	0	0	0	0	0
WGY 532	670	0	10	1	1	0	0	0	0	0	1	0	0	0	0	0	13.1	37.7	153	7.05	0.1438	0.0991	2	0	0	0	0	0	0	0	0	0	0
WGY 533	671	0	27	1	1	1	1	1	1	1	1	1	1	0	0	1	16.2	47.5	143	4.63	0.1242	0.1143	2	0	0	0	0	0	0	0	0	0	0
WGY 535	672	0	30	1	1	0	0	0	0	1	0	0	0	0	0	0	15.1	44.7	127	4.21	0.0115	0.5501	2	0	1	1	0	1	1	0	1	1	0
WGY 539	673	0	28	1	0	1	0	0	0	1	1	0	0	0	0	0	18.2	51.7	159	3.07	0.1308	-0.0184	2	0	0	0	0	0	0	0	0	0	0
WGY 540	674	1	12	1	0	0	0	0	0	1	1	0	0	0	0	0	12.9	38.5	117	2.22	-0.171	-0.0021	2	0	0	0	0	0	0	0	0	0	0
WGY 541	675	1	20	1	1	0	1	1	1	1	1	0	0	1	0	0	13.3	40.8	357	9.69	0.0312	0.0714	2	0	0	0	0	0	0	0	0	0	1
WGY 542	676	1	41	1	1	1	0	1	1	1	1	0	0	0	0	0	13.9	40.4	132	3.38	0.4883	0.0034	2	1	0	1	1	0	1	1	0	1	0
WGY 543	677	1	27	1	0	0	0	0	0	1	0	0	0	0	0	0	13.2	37.9	183	6.08	0.0868	0.0341	2	0	0	0	0	0	0	0	0	0	1
WGY 547	678	1	15	1	1	1	0	1	1	0	1	0	0	0	0	0	13.4	32.1	61	3.77	-0.1762	0.0243	2	0	0	0	0	0	0	0	0	0	0
WGY 550	679	1	33	1	1	1	0	0	0	1	1	0	0	0	0	0	10.6	32	131	6.66	0.1395	0.0795	2	0	0	0	0	0	0	0	0	0	0
WGY 553	680	1	23	1	1	0	0	1	1	1	1	0	0	0	0	0	12.1	35.5	163	4.72	-0.4083	0.0044	2	0	0	0	0	0	0	0	0	0	0
WGY 565	681	0	3	1	1	0	0	0	0	1	1	0	0	0	0	0	10.5	30.5	230	3.76	-0.0064	0.0062	2	0	0	0	0	0	0	0	0	0	0
WGY 568	682	0	58	1	1	1	0	0	0	0	1	0	0	1	0	0	12.6	36.1	185	8.35	0.02	0.1093	2	0	0	0	0	0	0	0	0	0	0
WGY 570	683	0	16	0	1	1	0	0	0	0	1	0	0	0	0	0	13.9	40.8	173	4.54	0.3284	0.006	2	0	0	0	0	0	0	0	0	0	0
WGY 571	684	1	40	1	0	1	0	0	0	1	1	0	0	0	0	0	11.6	33.6	166	3.22	0.277	0.0359	2	0	0	0	0	0	0	0	0	0	0
WGY 572	685	1	16	1	0	1	0	0	0	1	0	0	0	0	0	0	13.6	40.4	112	1.67	0.0863	0.018	2	0	0	0	0	0	0	0	0	0	0
WGY 573	686	1	17	1	1	1	0	0	0	1	1	0	0	0	0	0			0	0	0.09	0.0424	2	0	0	0	0	0	0	0	0	0	0
WGY 576	687	0	36	1	0	1	0	0	0	1	0	0	1	0	0	0	11.3	30.8	120	7.28	0.2389	0.0623	2	0	0	0	0	0	0	0	0	0	0
WGY 580	688	1	27	1	1	1	0	0	0	0	0	0	0	0	0	0	12.6	38.2	135	3.5	0.074	0.0066	2	0	0	0	0	0	0	0	0	0	0
WGY 581	689	0	47	1	1	1	0	1	0	0	1	0	0	0	0	0	14.1	42.7	110	4.34	-0.0429	-0.0122	2	0	0	0	0	0	0	0	0	0	0
WGY 582	690	1	31	1	1	1	0	0	0	1	1	0	0	0	0	0	11.9	30.4	118	6.78	0.0874	0.0033	2	0	0	0	0	0	0	0	0	0	0
WGY 584	691	1	42	0	0	0	0	0	0	1	1	0	0	0	0	0	11.7	35	305	9.91	0.232	0.1226	2	0	0	0	0	0	0	0	0	0	0
WGY 585	692	0	51	1	0	0	0	0	0	0	0	0	0	0	0	0	12.5	32.9	250	8.08	0.1055	-0.0095	2	0	0	0	0	0	0	0	0	0	0
WGY 586	693	0	26	1	0	0	0	0	0	1	0	1	0	0	0	0	15	44.1	129	9.41	0.1177	0.0398	2	0	0	0	0	0	0	0	0	0	0
WGY 591	694	0	55	1	0	0	0	0	0	0	0	0	0	0	0	0	16.2	95.6	104	6.94	0.0003	0.0059	2	0	0	0	0	0	0	0	0	0	1
WGY 593	695	0	18	1	1	1	0	0	0	1	1	0	0	0	0	0	10.8	31.8	124	7.51	0.1044	0.0173	2	0	0	0	0	0	0	0	0	0	0
WGY 594	696	1	20	0	0	0	0	0	0	0	0	0	0	0	0	0	3.85	36.2	211	8.65	0.1663	0.0629	2	0	0	0	0	0	0	0	0	0	1
WGY 595	697	0	45	0	0	0	0	0	0	1	0	0	0	0	0	0	15.4	44.4	103	3.67	0.1018	0.0564	2	0	0	0	0	0	0	0	0	0	1
WGY 596	698	0	21	1	0	0	0	0	0	0	0	0	0	0	0	0	13.4	39.7	185	4.43	0.4457	0.212	2	0	1	1	0	0	0	0	1	1	1
WGY 597	699	0	18	1	0	1	0	0	0	0	0	0	0	0	0	0	16	45	294	6.94	0.1244	0.0112	2	0	0	0	0	0	0	0	0	0	0
WGY 598	700	1	24	1	1	0	0	1	0	1	1	0	0	0	0	1	12.2	75	280	3.04	0.0584	0.0756	2	0	0	0	0	0	0	0	0	0	1
WGY 600	701	0	16	1	1	0	0	1	1	1	0	0	0	0	0	0	12.7	36.4	138	3.87	0.2169	0.0425	2	0	0	0	0	0	0	0	0	0	0
WGY 605	702	0	15	1	1	1	0	1	0	1	1	0	0	0	0	0	13.3	42.5	127	5.45	0.0856	0.0847	2	0	0	0	0	0	0	0	0	0	0
WGY 608	703	0	69	1	0	0	0	0	0	0	0	0	0	0	0	0	7.7	27	354	3.16	0.0783	-0.0152	2	0	0	0	0	0	0	0	0	0	0
WGY 619	704	0	17	1	0	1	0	0	0	0	0	0	0	0	0	0	15.2	47	409	12.81	-0.0713	0.0129	2	0	0	0	0	0	0	0	0	0	0
WGY 620	705	1	44	1	0	0	0	0	0	1	0	0	0	0	0	0	10.9	32.5	83	5.31	0.1592	0.0204	2	0	0	0	0	0	0	0	0	0	0
WGY 622	706	0	32	1	1	1	0	0	0	0	1	0	0	0	0	0	10.9	33.3	121	6.79	-0.1698	-0.0047	2	0	0	0	0	0	0	0	0	0	0
WGY 624	707	1	25	1	1	1	0	0	0	1	1	0	0	0	0	1	11.5	37.6	139	2.56	0.169	0.0059	2	0	0	0	0	0	0	0	0	0	0
WGY 625	708	1	19	1	1	1	0	0	0	1	1	0	0	0	0	1	13.2	40.9	73	1.74	0.2834	-0.001	2	0	0	0	0	0	0	0	0	0	1
WGY 628	709	1	10	1	1	0	0	0	0	1	1	0	0	0	0	0	12.3	33.9	348	4.34	0.37	0.0394	2	0	0	0	0	0	0	0	0	0	1
WGY 630	710	1	40	1	1	0	0	0	1	1	0	0	0	0	0	0	14	43.6	239	6.44	-1.0652	0.0119	2	0	0	0	0	0	0	0	0	0	0
WGY 631	711	1	43	1	1	0	0	1	0	1	1	1	0	0	0	0	14	34.2	199	7.02	0.211	0.0647	2	0	0	0	0	0	0	0	0	0	1
WGY 632	712	0	8	1	1	0	0	0	0	1	0	0	0	0	0	0	13.1	33.1	222	7.01	0.2114	-0.0005	2	0	0	0	0	0	0	0	0	0	0
WGY 633	713	0	20	1	1	1	1	1	0	1	1	0	0	0	0	0	12.7	45.8	30	4.6	0.2056	0.0388	2	0	0	0	0	0	0	0	0	0	1
WGY 634	714	1	24	1	1	1	0	1	0	1	1	0	0	0	0	0			0	0	0.162	0.212	2	0	1	1	0	0	0	0	1	1	0
WGY 635	715	0	58	1	0	0	0	0	0	1	0	0	0	0	0	0	15.3	44.6	139	2.8	0.0982	0.1136	2	0	0	0	0	0	0	0	0	0	1
WGY 637	716	1	1.5	1	1	0	0	0	0	0	1	0	0	0	0	0	10.6	32	121	6.66	0.256	0.0324	2	0	0	0	0	0	0	0	0	0	0
WGY 638	717	0	36	1	0	1	0	0	0	1	1	0	0	0	0	0	12.5	31.4	332	7.06	-0.0285	0.0199	2	0	0	0	0	0	0	0	0	0	1
WGY 639	718	1	22	1	1	1	1	1	0	1	1	1	0	0	0	0	12.9	39.4	127	3.39	0.0828	0.0145	2	0	0	0	0	0	0	0	0	0	1
WGY 640	719	0	12	1	1	0	0	0	0	1	1	0	0	0	0	0	12.4	31.4	250	7.02	0.143	0.032	2	0	0	0	0	0	0	0	0	0	0
WGY 643	720	0	21	1	1	1	0	1	1	0	1	0	0	0	0	0	13	40	152	2.9	0.1629	0.0712	2	0	0	0	0	0	0	0	0	0	1
WGY 646	721	1	23	1	1	0	0	0	1	0	1	0	0	0	0	0	14	32.4	132	6.72	0.1823	0.0125	2	0	0	0	0	0	0	0	0	0	0
WGY 648	722	0	47	1	0	1	0	0	0	1	0	0	0	0	0	0			0	0	0.2992	0.0321	2	0	0	0	0	0	0	0	0	0	0
WGY 649	723	1	23	1	1	0	0	0	0	0	0	0	0	0	0	0	12.3	37.3	185	3.13	0.6239	0.0911	2	1	0	1	1	0	1	1	0	1	1
WGY 650	724	1	44	1	0	1	0	1	0	1	0	0	0	0	0	0			0	0	0.3286	0.0927	2	0	0	0	0	0	0	0	0	0	0
WGY 653	725	0	38	1	1	1	0	0	0	0	1	0	0	0	0	0	10.9	30.4	141	5.79	0.2181	0.0151	2	0	0	0	0	0	0	0	0	0	1
WGY 659	726	0	20	1	0	0	0	0	0	0	0	0	0	0	0	0	10.9	30.7	156	7.28	0.0494	0.0179	2	0	0	0	0	0	0	0	0	0	1
WGY 663	727	0	47	1	1	1	0	0	0	1	1	0	0	0	0	0	14.6	42.2	142	2.96	0.2322	0.0491	2	0	0	0	0	0	0	0	0	0	1
WGY 664	728	0	18	1	0	0	0	0	0	0	0	0	0	1	0	0	10.9	34.4	389	4.51	0.1048	0.0618	2	0	0	0	0	0	0	0	0	0	1
WGY 665	729	1	42	1	0	0	0	0	1	0	0	0	0	0	0	0	14.5	45.2	369	8.56	0.1136	0.0557	2	0	0	0	0	0	0	0	0	0	0
WGY 669	730	1	34	1	1	1	0	0	1	1	1	0	0	0	0	0	14.1	40.9	113	3.39	0.2111	0.0344	2	0	0	0	0	0	0	0	0	0	0
WGY 672	731	1	26	1	1	0	0	0	0	1	1	0	0	0	0	0	11.4	35	132	3.11	0.4832	0.0564	2	1	0	1	1	0	1	1	0	1	1
WGY 675	732	0	33	1	0	0	0	0	0	1	0	0	0	0	0	0	14.8	49.1	258	7.28	-0.0265	0.0356	2	0	0	0	0	0	0	0	0	0	0
WGY 676	733	0	21	1	1	0	0	0	0	1	0	0	0	0	0	1	15.1	42.7	127	2.9	0.1988	0.0702	2	0	0	0	0	0	0	0	0	0	1
WGY 677	734	1	17	1	1	1	0	1	1	1	1	1	0	0	0	0	14.5	58.8	86	2.18	-0.0198	0.0566	2	0	0	0	0	0	0	0	0	0	1
WGY 680	735	1	22	1	1	0	0	0	0	0	0	0	0	0	0	0	13.1	39.2	190	4.47	0.1751	0.0431	2	0	0	0	0	0	0	0	0	0	0
WGY 681	736	1	15	1	1	0	0	1	1	1	1	0	0	0	0	0	13.2	92.8	56	2.56	-0.002	0.0715	2	0	0	0	0	0	0	0	0	0	1
WGY 682	737	1	18	1	1	1	0	0	0	1	1	0	0	0	0	0	11.4	24	159	3.88	0.3373	0.0316	2	0	0	0	0	0	0	0	0	0	1
WGY 683	738	1	25	1	0	0	0	0	0	0	0	0	0	0	0	0	13.6	39.3	93	4	0.6198	0.0094	2	1	0	1	1	0	1	1	0	1	0
WGY 685	739	1	42	1	1	0	0	0	0	1	1	1	0	0	0	0	13.7	37.9	133	4.58	0.1151	0.0408	2	0	0	0	0	0	0	0	0	0	1
WGY 686	740	0	20	1	0	0	0	0	0	1	0	0	0	0	0	0	13.5	91	142	6.9	0.1642	0.0118	2	0	0	0	0	0	0	0	0	0	1
WGY 687	741	1	20	1	1	1	1	1	0	1	0	0	0	0	0	0	15.3	42.7	120	4.77	0.0942	0.0249	2	0	0	0	0	0	0	0	0	0	1
WGY 689	742	1	37	1	1	0	0	0	0	1	0	0	0	0	0	0	15	44.2	12.3	3.09	0.0634	0.0059	2	0	0	0	0	0	0	0	0	0	1
WGY 690	743	1	41	1	0	0	0	0	0	1	0	0	0	0	0	0	14	41.4	197	2.29	0.2903	0.0397	2	0	0	0	0	0	0	0	0	0	1
WGY 691	744	1	7	1	0	0	0	0	0	1	0	0	1	0	0	0	11.4	30.3	404	7.58	0.395	0.0112	2	0	0	0	0	0	0	0	0	0	1
WGY 692	745	1	13	1	1	0	0	1	0	1	1	1	0	0	0	0	13.8	62.4	161	2.76	0.284	0.1103	2	0	0	0	0	0	0	0	0	0	0
WGY 693	746	1	62	1	1	1	0	0	1	1	1	0	0	0	0	0	13.5	41.7	351	8.32	0.1591	0.1073	2	0	0	0	0	0	0	0	0	0	0
WGY 694	747	0	5	1	1	0	0	0	0	0	1	0	0	0	0	0	11.8	35.8	230	9.32	-0.0621	0.0071	2	0	0	0	0	0	0	0	0	0	0
WGY 695	748	1	35	1	0	1	0	0	0	1	0	0	0	0	0	0	13.9	41.9	199	5.56	0.0486	0.0782	2	0	0	0	0	0	0	0	0	0	0
WGY 697	749	0	21	1	0	0	1	1	0	1	1	0	0	0	0	0	13.1	37.4	144	2.7	0.2464	0.0198	2	0	0	0	0	0	0	0	0	0	1
WGY 700	750	1	20	0	1	0	0	0	0	0	0	0	0	0	0	0	12.3	30.3	332	6.94	0.241	0.0536	2	0	0	0	0	0	0	0	0	0	1
WGY 701	751	1	19	0	1	0	0	0	0	0	0	0	0	0	0	0	11.1	34	199	4.25	0.116	0.3669	2	0	1	1	0	1	1	0	1	1	1
WGY 703	752	1	60	1	1	0	0	0	0	1	1	0	0	0	0	0	13	40	138	15	-0.0359	0.0338	2	0	0	0	0	0	0	0	0	0	0
WGY 704	753	1	54	1	1	0	0	0	0	1	1	0	0	0	0	0	10.7	34	107	3.29	0.1839	0.033	2	0	0	0	0	0	0	0	0	0	0
WGY 705	754	0	33	0	1	0	0	0	0	0	0	0	0	0	0	0			0	0	0.1311	1.0914	2	0	1	1	0	1	1	0	1	1	0
WGY 709	755	1	35	1	1	1	0	0	0	1	0	0	0	0	0	0	9.7	38	29	1.8	-0.0393	0.046	2	0	0	0	0	0	0	0	0	0	1
WGY 710	756	1	28	1	1	0	0	0	0	1	1	0	0	0	0	0	14.3	41	124	3.68	0.1444	0.028	2	0	0	0	0	0	0	0	0	0	0
WGY 711	757	0	38	1	1	0	0	0	0	1	0	0	0	0	0	0	13.9	41.4	127	5.31	0.0882	0.0476	2	0	0	0	0	0	0	0	0	0	0
WGY 712	758	1	50	1	1	0	0	0	0	1	0	0	0	0	0	0	13.4	41.5	146	5.94	-0.0081	-0.0479	2	0	0	0	0	0	0	0	0	0	0
WGY 714	759	0	21	0	1	0	0	0	0	1	1	0	0	0	0	0	13	39	185	8.98	0.0237	-0.005	2	0	0	0	0	0	0	0	0	0	1
WGY 715	760	0	38	0	1	1	1	1	0	1	1	0	0	0	0	0			0	0	0.2821	0.0502	2	0	0	0	0	0	0	0	0	0	0
WGY 725	761	1	25	1	1	0	0	0	0	1	1	0	0	0	0	0	11.4	34.4	124	1.63	0.2194	0.0731	2	0	0	0	0	0	0	0	0	0	1
WGY 728	762	0	18	1	1	0	0	0	0	1	1	0	0	0	0	0	13.6	38.2	160	4.28	0.1163	0.0699	2	0	0	0	0	0	0	0	0	0	1
WGY 729	763	1	47	1	0	0	0	0	0	1	0	0	0	0	0	0	12.7	36.8	178	8.04	0.1456	0.1124	2	0	0	0	0	0	0	0	0	0	0
WGY 730	764	0	35	1	1	0	0	0	0	1	1	0	0	0	0	0	16.9	45.5	115	3.6	0.3015	0.0515	2	0	0	0	0	0	0	0	0	0	0
WGY 732	765	0	17	1	0	1	0	0	0	1	0	0	0	0	0	1	15.4	43.9	120	5.73	0.0876	-0.006	2	0	0	0	0	0	0	0	0	0	1

## Sheet: dictionary
id	participant's ID
no	number
sex	sex, 0=male, 1=female
age	age in years
fever	fever, 0=no, 1=yes
malaise	malaise, 0=no, 1=yes
head_pain	headache, 0=no, 1=yes
ro_pain	retroorbital/eye pain, 0=no, 1=yes
myalgia	myalgia, 0=no, 1=yes
arthralgia	arthralgia, 0=no, 1=yes
nsvm	nausea and/or vomiting, 0=no, 1=yes
loss_ap	loss of appetite, 0=no, 1=yes
abd_pain	abdominal pain, 0=no, 1=yes
rash	rash, 0=no, 1=yes
dyspnea	dyspnea/difficulty in breathing, 0=no, 1=yes
al_conc	altered consciousness, 0=no, 1=yes
bleed	bleeding manifestation, 0=no, 1=yes
hgb	haemoglobin level in g/dL
plt	platelet/thrombocyte level in g/dL
hct	haematocrit level in %
leu	leucocyte/white blood cell level 10^3/µL
igm	IgM ELISA optical density
igg	IgG elisa optical density
site	site, 1=Jambi, 2=Denpasar, 3=Tabanan
vip_igm_pos	IgM positivity status with visual inflection point cut-off, 0=no, 1=yes
vip_igg_pos	IgG positivity status with visual inflection point cut-off, 0=no, 1=yes
vip_or_pos	overall positivity status with visual inflection point cut-off, 0=no, 1=yes
cpa_igm_pos	IgM positivity status with change point analysis cut-off, 0=no, 1=yes
cpa_igg_pos	IgG positivity status with change point analysis cut-off, 0=no, 1=yes
cpa_or_pos	overall positivity status with change point analysis cut-off, 0=no, 1=yes
igm_pos	IgM positivity status with finite mixture models cut-off, 0=no, 1=yes
igg_pos	IgG positivity status with finite mixture models cut-off, 0=no, 1=yes
or_pos	overall positivity status with finite mixture models cut-off, 0=no, 1=yes
den_pos	dengue positivity status, 0=no, 1=yes
